# Supplementary material for: Poly[[(μ4-5-amino­isophthalato)aqua­iron(II)] dihydrate]
Source: Acta Crystallogr Sect E Struct Rep Online. 2008 Mar 14;64(Pt 4):m549. doi: 10.1107/S1600536808006326 (PMC2960919; doi:10.1107/S1600536808006326)
Supplement: Supplementary file 1 [file e-64-0m549-sup1.cif]

##############################################################################
###                                                                        ###
###        Electronic paper (Acta Crystallographica Section E)             ###
###                                                                        ###
##############################################################################
#                                                                            #
# This CIF contains the data in a paper accepted for publication in Acta     #
# Crystallographica Section E. It conforms to the requirements of Notes      #
# for Authors for Section E, and has been peer reviewed under the auspices   #
# of the IUCr Commission on Journals.                                        #
#                                                                            #
# Full details of the Crystallographic Information File format               #
# are given in the paper "The Crystallographic Information File (CIF):       #
# a New Standard Archive File for Crystallography" by S. R. Hall, F. H.      #
# Allen and I. D. Brown [Acta Cryst. (1991), A47, 655-685].                  #
#                                                                            #
# The current version of the core CIF dictionary is obtainable from          #
# ftp://ftp.iucr.org/pub/cif_core.dic. The current version number is 2.4.    #
#                                                                            #
# Software is freely available for graphical display of the structure(s) in  #
# this CIF.  For information consult the CIF home page http://www.iucr.org/  #
# cif/home.html                                                              #
#                                                                            #
# This file may be used for bona fide research purposes within the           #
# scientific community so long as proper attribution is given to the journal # 
# article from which it was obtained.                                        #
#                                                                            #
##############################################################################
                                             
data_I
_audit_creation_method     SHELXL-97
_chemical_name_systematic
;
Poly[[(\m~4~-5-Aminoisophthalato)aquairon(II)] dihydrate]
;
_chemical_name_common     ?
_chemical_formula_moiety     'C8 H7 Fe N O5, 2(H2 O)'
_chemical_formula_sum     'C8 H11 Fe N O7'
_chemical_formula_iupac     '[Fe (C8 H5 N O4) (H2 O)], 2H2 O'
_chemical_formula_weight     289.03
_chemical_melting_point     ?
_symmetry_cell_setting     triclinic
_symmetry_space_group_name_H-M     'P -1'
_symmetry_space_group_name_Hall     '-P 1'
loop_
    _symmetry_equiv_pos_as_xyz
    'x, y, z'
    '-x, -y, -z'
_cell_length_a     7.7418(2)
_cell_length_b     8.5972(2)
_cell_length_c     8.6938(2)
_cell_angle_alpha     85.5600(10)
_cell_angle_beta     76.0580(10)
_cell_angle_gamma     66.6100(10)
_cell_volume     515.34(2)
_cell_formula_units_Z     2
_cell_measurement_reflns_used     1800
_cell_measurement_theta_min     1.36
_cell_measurement_theta_max     28.00
_cell_measurement_temperature     293(2)
_exptl_crystal_description     block
_exptl_crystal_colour     red
_exptl_crystal_size_max     0.20
_exptl_crystal_size_mid     0.18
_exptl_crystal_size_min     0.17
_exptl_crystal_density_diffrn     1.863
_exptl_crystal_density_meas     ?
_exptl_crystal_density_method     'not measured'
_exptl_crystal_F_000     296
_exptl_absorpt_coefficient_mu     1.489
_exptl_absorpt_correction_type     multi-scan
_exptl_absorpt_process_details     '(SADABS; Bruker, 2004)'
_exptl_absorpt_correction_T_min     0.7550
_exptl_absorpt_correction_T_max     0.7859
_exptl_special_details
;
;
_diffrn_ambient_temperature     293(2)
_diffrn_radiation_type     MoK\a
_diffrn_radiation_wavelength     0.71073
_diffrn_radiation_source     'fine-focus sealed tube'
_diffrn_radiation_monochromator     graphite
_diffrn_measurement_device_type     'Bruker APEXII area-detector'
_diffrn_measurement_method     '\f and \w'
_diffrn_detector_area_resol_mean     ?
_diffrn_reflns_number     5025
_diffrn_reflns_av_R_equivalents     0.0166
_diffrn_reflns_av_sigmaI/netI     0.0200
_diffrn_reflns_theta_min     2.41
_diffrn_reflns_theta_max     26.00
_diffrn_reflns_theta_full     26.00
_diffrn_measured_fraction_theta_max     0.989
_diffrn_measured_fraction_theta_full     0.989
_diffrn_reflns_limit_h_min     -9
_diffrn_reflns_limit_h_max     9
_diffrn_reflns_limit_k_min     -10
_diffrn_reflns_limit_k_max     10
_diffrn_reflns_limit_l_min     -10
_diffrn_reflns_limit_l_max     10
_diffrn_standards_number     0
_diffrn_standards_interval_count     0
_diffrn_standards_interval_time     0
_diffrn_standards_decay_%     0
_refine_special_details
;
 Refinement of F^2^ against ALL reflections.  The weighted R-factor wR and
 goodness of fit S are based on F^2^, conventional R-factors R are based
 on F, with F set to zero for negative F^2^. The threshold expression of
 F^2^ > 2sigma(F^2^) is used only for calculating R-factors(gt) etc. and is
 not relevant to the choice of reflections for refinement.  R-factors based
 on F^2^ are statistically about twice as large as those based on F, and R-
 factors based on ALL data will be even larger.
;
_reflns_number_total     2009
_reflns_number_gt     1895
_reflns_threshold_expression     I>2\s(I)
_refine_ls_structure_factor_coef     Fsqd
_refine_ls_matrix_type     full
_refine_ls_R_factor_all     0.0315
_refine_ls_R_factor_gt     0.0303
_refine_ls_wR_factor_gt     0.0885
_refine_ls_wR_factor_ref     0.0898
_refine_ls_goodness_of_fit_ref     1.050
_refine_ls_restrained_S_all     1.048
_refine_ls_number_reflns     2009
_refine_ls_number_parameters     172
_refine_ls_number_restraints     11
_refine_ls_hydrogen_treatment     mixed
_refine_ls_weighting_scheme     calc
_refine_ls_weighting_details
         'calc w=1/[\s^2^(Fo^2^)+(0.0536P)^2^+0.5412P] where P=(Fo^2^+2Fc^2^)/3'
_atom_sites_solution_hydrogens     difmap
_atom_sites_solution_primary     direct
_atom_sites_solution_secondary     difmap
_refine_ls_shift/su_max     0.001
_refine_ls_shift/su_mean     0.000
_refine_diff_density_max     0.369
_refine_diff_density_min     -0.567
_refine_ls_extinction_method     none
_refine_ls_extinction_coef     ?
loop_
    _atom_type_symbol
    _atom_type_description
    _atom_type_scat_dispersion_real
    _atom_type_scat_dispersion_imag
    _atom_type_scat_source
    'C' 'C' 0.0033 0.0016
                         'International Tables Vol C Tables 4.2.6.8 and 6.1.1.4'
    'H' 'H' 0.0000 0.0000
                         'International Tables Vol C Tables 4.2.6.8 and 6.1.1.4'
    'N' 'N' 0.0061 0.0033
                         'International Tables Vol C Tables 4.2.6.8 and 6.1.1.4'
    'O' 'O' 0.0106 0.0060
                         'International Tables Vol C Tables 4.2.6.8 and 6.1.1.4'
    'Fe' 'Fe' 0.3463 0.8444
                         'International Tables Vol C Tables 4.2.6.8 and 6.1.1.4'
_computing_data_collection     'APEX2 (Bruker, 2004)'
_computing_cell_refinement     'SAINT (Bruker, 2004)'
_computing_data_reduction     'SAINT (Bruker, 2004)'
_computing_structure_solution     'SHELXS97 (Sheldrick, 2008)'
_computing_structure_refinement     'SHELXL97 (Sheldrick, 2008)'
_computing_molecular_graphics     'SHELXTL (Sheldrick, 2008)'
_computing_publication_material     'SHELXL97 (Sheldrick, 2008)'
loop_
    _atom_site_type_symbol
    _atom_site_label
    _atom_site_fract_x
    _atom_site_fract_y
    _atom_site_fract_z
    _atom_site_U_iso_or_equiv
    _atom_site_adp_type
    _atom_site_calc_flag
    _atom_site_refinement_flags
    _atom_site_occupancy
    _atom_site_disorder_assembly
    _atom_site_disorder_group
    C C1 0.2799(3) 0.8073(3) 0.9011(2) 0.0165(4) Uani d . 1 . .
    C C2 0.4454(3) 0.7019(3) 0.7727(2) 0.0161(4) Uani d . 1 . .
    C C3 0.5442(3) 0.7791(3) 0.6593(2) 0.0172(4) Uani d . 1 . .
    H H3 0.5097 0.8957 0.6633 0.021 Uiso calc R 1 . .
    C C4 0.6955(3) 0.6798(3) 0.5397(2) 0.0168(4) Uani d . 1 . .
    C C5 0.7464(3) 0.5058(3) 0.5320(2) 0.0178(4) Uani d . 1 . .
    H H5 0.8434 0.4414 0.4487 0.021 Uiso calc R 1 . .
    C C6 0.6522(3) 0.4277(3) 0.6494(2) 0.0167(4) Uani d . 1 . .
    C C7 0.5018(3) 0.5267(3) 0.7692(2) 0.0178(4) Uani d . 1 . .
    H H7 0.4382 0.4755 0.8476 0.021 Uiso calc R 1 . .
    C C8 0.8096(3) 0.7607(3) 0.4223(2) 0.0178(4) Uani d . 1 . .
    Fe Fe1 0.02840(4) 0.88499(4) 1.21504(3) 0.01967(14) Uani d . 1 . .
    N N1 0.7168(3) 0.2480(2) 0.6517(2) 0.0204(4) Uani d . 1 . .
    H H1A 0.7573 0.2077 0.5513 0.025 Uiso calc R 1 . .
    H H1B 0.6164 0.2203 0.6995 0.025 Uiso calc R 1 . .
    O O1 0.2198(2) 0.7325(2) 1.01815(18) 0.0251(4) Uani d . 1 . .
    O O2 0.2094(2) 0.96615(19) 0.88749(19) 0.0208(3) Uani d . 1 . .
    O O3 0.8199(3) 0.8942(2) 0.46223(19) 0.0243(4) Uani d . 1 . .
    O O4 0.8971(2) 0.6932(2) 0.28758(18) 0.0252(4) Uani d . 1 . .
    O O1W 0.0523(3) 1.1127(2) 1.2728(2) 0.0341(4) Uani d D 1 . .
    H H1W 0.112(5) 1.105(4) 1.340(3) 0.051 Uiso d D 1 . .
    H H2W 0.065(5) 1.189(3) 1.217(3) 0.051 Uiso d D 1 . .
    O O2W 0.0978(4) 0.3865(3) 0.1118(3) 0.0480(6) Uani d D 1 . .
    H H4W 0.074(5) 0.464(4) 0.177(4) 0.072 Uiso d D 1 . .
    H H3W -0.001(3) 0.401(3) 0.078(3) 0.072 Uiso d D 1 . .
    O O3W 0.4365(3) 0.1532(3) 0.9066(3) 0.0482(6) Uani d D 1 . .
    H H5W 0.376(5) 0.110(5) 0.867(5) 0.072 Uiso d D 1 . .
    H H6W 0.360(4) 0.231(4) 0.972(4) 0.072 Uiso d D 1 . .
loop_
    _atom_site_aniso_label
    _atom_site_aniso_U_11
    _atom_site_aniso_U_22
    _atom_site_aniso_U_33
    _atom_site_aniso_U_12
    _atom_site_aniso_U_13
    _atom_site_aniso_U_23
    C1 0.0130(10) 0.0204(11) 0.0149(10) -0.0057(9) -0.0015(8) -0.0024(8)
    C2 0.0146(10) 0.0162(11) 0.0146(9) -0.0043(9) -0.0008(8) 0.0006(8)
    C3 0.0171(10) 0.0140(10) 0.0172(10) -0.0045(8) -0.0007(8) 0.0008(8)
    C4 0.0159(10) 0.0189(11) 0.0144(9) -0.0070(9) -0.0015(8) 0.0023(8)
    C5 0.0155(10) 0.0177(11) 0.0152(10) -0.0034(9) 0.0014(8) -0.0031(8)
    C6 0.0167(10) 0.0141(10) 0.0180(10) -0.0047(9) -0.0040(8) 0.0008(8)
    C7 0.0171(10) 0.0172(11) 0.0162(10) -0.0065(9) 0.0003(8) 0.0020(8)
    C8 0.0143(10) 0.0189(11) 0.0164(10) -0.0045(9) -0.0015(8) 0.0046(8)
    Fe1 0.0206(2) 0.0162(2) 0.0187(2) -0.00647(15) 0.00079(13) -0.00049(12)
    N1 0.0215(10) 0.0140(9) 0.0234(9) -0.0064(8) -0.0008(7) -0.0024(7)
    O1 0.0263(9) 0.0215(8) 0.0176(8) -0.0064(7) 0.0075(6) 0.0003(6)
    O2 0.0173(8) 0.0148(8) 0.0255(8) -0.0027(6) -0.0020(6) -0.0015(6)
    O3 0.0296(9) 0.0217(8) 0.0216(8) -0.0140(7) 0.0013(7) 0.0010(6)
    O4 0.0289(9) 0.0252(9) 0.0169(8) -0.0124(8) 0.0065(6) -0.0010(6)
    O1W 0.0553(13) 0.0231(9) 0.0353(10) -0.0223(9) -0.0204(9) 0.0055(7)
    O2W 0.0719(16) 0.0267(10) 0.0453(12) -0.0136(11) -0.0229(11) -0.0003(9)
    O3W 0.0409(12) 0.0553(15) 0.0587(14) -0.0314(11) -0.0048(10) -0.0085(11)
_geom_special_details
;
 All esds (except the esd in the dihedral angle between two l.s. planes)
 are estimated using the full covariance matrix.  The cell esds are taken
 into account individually in the estimation of esds in distances, angles
 and torsion angles; correlations between esds in cell parameters are only
 used when they are defined by crystal symmetry.  An approximate (isotropic)
 treatment of cell esds is used for estimating esds involving l.s. planes.
;
loop_
    _geom_bond_atom_site_label_1
    _geom_bond_atom_site_label_2
    _geom_bond_site_symmetry_2
    _geom_bond_distance
    _geom_bond_publ_flag
    C1 O1 . 1.254(3) ?
    C1 O2 . 1.262(3) ?
    C1 C2 . 1.502(3) ?
    C2 C3 . 1.392(3) ?
    C2 C7 . 1.393(3) ?
    C3 C4 . 1.392(3) ?
    C3 H3 . 0.9300 ?
    C4 C5 . 1.390(3) ?
    C4 C8 . 1.499(3) ?
    C5 C6 . 1.396(3) ?
    C5 H5 . 0.9300 ?
    C6 C7 . 1.390(3) ?
    C6 N1 . 1.422(3) ?
    C7 H7 . 0.9300 ?
    C8 O4 . 1.256(3) ?
    C8 O3 . 1.262(3) ?
    Fe1 O1 . 2.1040(16) y
    Fe1 O2 2_577 2.1364(16) y
    Fe1 O1W . 2.1458(17) y
    Fe1 O4 1_456 2.2387(17) y
    Fe1 O3 1_456 2.3416(16) y
    Fe1 N1 2_667 2.376(2) y
    N1 H1A . 0.9000 ?
    N1 H1B . 0.9000 ?
    O1W H1W . 0.815(10) ?
    O1W H2W . 0.809(9) ?
    O2W H4W . 0.842(10) ?
    O2W H3W . 0.844(10) ?
    O3W H5W . 0.843(10) ?
    O3W H6W . 0.840(10) ?
loop_
    _geom_angle_atom_site_label_1
    _geom_angle_atom_site_label_2
    _geom_angle_atom_site_label_3
    _geom_angle_site_symmetry_1
    _geom_angle_site_symmetry_3
    _geom_angle
    _geom_angle_publ_flag
    O1 C1 O2 . . 123.12(19) ?
    O1 C1 C2 . . 118.08(19) ?
    O2 C1 C2 . . 118.80(18) ?
    C3 C2 C7 . . 120.2(2) ?
    C3 C2 C1 . . 119.97(19) ?
    C7 C2 C1 . . 119.81(19) ?
    C2 C3 C4 . . 119.2(2) ?
    C2 C3 H3 . . 120.4 ?
    C4 C3 H3 . . 120.4 ?
    C5 C4 C3 . . 120.64(19) ?
    C5 C4 C8 . . 119.82(19) ?
    C3 C4 C8 . . 119.5(2) ?
    C4 C5 C6 . . 120.03(19) ?
    C4 C5 H5 . . 120.0 ?
    C6 C5 H5 . . 120.0 ?
    C7 C6 C5 . . 119.3(2) ?
    C7 C6 N1 . . 120.25(19) ?
    C5 C6 N1 . . 120.36(19) ?
    C6 C7 C2 . . 120.5(2) ?
    C6 C7 H7 . . 119.7 ?
    C2 C7 H7 . . 119.7 ?
    O4 C8 O3 . . 120.90(19) ?
    O4 C8 C4 . . 119.9(2) ?
    O3 C8 C4 . . 119.15(19) ?
    O1 Fe1 O2 . 2_577 100.34(7) ?
    O1 Fe1 O1W . . 120.69(8) ?
    O2 Fe1 O1W 2_577 . 89.59(7) ?
    O1 Fe1 O4 . 1_456 90.79(6) ?
    O2 Fe1 O4 2_577 1_456 89.97(6) ?
    O1W Fe1 O4 . 1_456 148.03(7) ?
    O1 Fe1 O3 . 1_456 145.97(6) ?
    O2 Fe1 O3 2_577 1_456 91.37(6) ?
    O1W Fe1 O3 . 1_456 90.96(7) ?
    O4 Fe1 O3 1_456 1_456 57.10(6) ?
    O1 Fe1 N1 . 2_667 85.72(7) ?
    O2 Fe1 N1 2_577 2_667 172.50(6) ?
    O1W Fe1 N1 . 2_667 83.48(7) ?
    O4 Fe1 N1 1_456 2_667 94.39(7) ?
    O3 Fe1 N1 1_456 2_667 85.91(6) ?
    C6 N1 Fe1 . 2_667 113.51(14) ?
    C6 N1 H1A . . 108.9 ?
    Fe1 N1 H1A 2_667 . 108.9 ?
    C6 N1 H1B . . 108.9 ?
    Fe1 N1 H1B 2_667 . 108.9 ?
    H1A N1 H1B . . 107.7 ?
    C1 O1 Fe1 . . 116.73(14) ?
    C1 O2 Fe1 . 2_577 127.68(14) ?
    C8 O3 Fe1 . 1_654 88.55(12) ?
    C8 O4 Fe1 . 1_654 93.43(13) ?
    Fe1 O1W H1W . . 116(2) ?
    Fe1 O1W H2W . . 130(2) ?
    H1W O1W H2W . . 105.6(16) ?
    H4W O2W H3W . . 110.9(17) ?
    H5W O3W H6W . . 111.2(18) ?
loop_
    _geom_hbond_atom_site_label_D
    _geom_hbond_atom_site_label_H
    _geom_hbond_atom_site_label_A
    _geom_hbond_site_symmetry_A
    _geom_hbond_distance_DH
    _geom_hbond_distance_HA
    _geom_hbond_distance_DA
    _geom_hbond_angle_DHA
    O2W H3W O2W 2_565 0.844(10) 2.377(9) 2.892(5) 119.9(9)
    O3W H5W O2 1_545 0.843(10) 2.09(2) 2.852(3) 151(4)
    O3W H6W O2W 1_556 0.840(10) 2.071(19) 2.865(3) 157(3)
    O2W H4W O4 1_455 0.842(10) 2.05(2) 2.816(3) 151(3)
    O1W H2W O2W 1_566 0.809(9) 1.943(12) 2.745(3) 171(3)
    O1W H1W O3 2_677 0.815(10) 1.914(14) 2.705(3) 163(4)
    N1 H1B O3W . 0.90 2.19 3.015(3) 153
data_global
_journal_date_recd_electronic     2007-12-07
_journal_date_accepted     2008-03-07
_journal_name_full     'Acta Crystallographica, Section E'
_journal_year     2008
_journal_volume     64
_journal_issue      4
_journal_page_first     m549
_journal_page_last     m549
_journal_paper_category     QM
_journal_coeditor_code     GK2125
_publ_contact_author_name     'Wen-Dong, Song'
_publ_contact_author_address
;
College of Science, Guang Dong Ocean University,
Zhan Jiang 524088
P.R. ChinaChina
;
_publ_contact_author_email     songwd60@126.com
_publ_contact_author_fax     '86 0759 2383636'
_publ_contact_author_phone     '86 0759 2383559'
_publ_section_title
;
Poly[[(\m~4~-5-aminoisophthalato)aquairon(II)] dihydrate]
;
loop_
    _publ_author_name
    _publ_author_footnote
    _publ_author_address
    'Wen-Dong Song' .
;
College of Science, Guang Dong Ocean University
Zhanjiang 524088
People's Republic of China
;
    'Jian-Bin Yan' .
;
College of Science, Guang Dong Ocean University
Zhanjiang 524088
People's Republic of China
;
    'Li-Li Ji' .
;
College of Science, Guang Dong Ocean University
Zhanjiang 524088
People's Republic of China
;
    'Hao Wang' .
;
College of Science, Guang Dong Ocean University
Zhanjiang 524088
People's Republic of China
;
_publ_section_synopsis     .
