# Supplementary material for: Poly[[(μ4-5-amino­isophthalato)aqua­iron(II)] dihydrate]
Source: Acta Crystallogr Sect E Struct Rep Online. 2008 Mar 14;64(Pt 4):m549. doi: 10.1107/S1600536808006326 (PMC2960919; doi:10.1107/S1600536808006326)
Supplement: Supplementary file 2 [file e-64-0m549-Isup2.hkl]

# 
# h,k,l, Fc-squared, Fo-squared, sigma(Fo-squared) and status flag 
# 
data_I
_shelx_title ' a in P-1' 
_shelx_refln_list_code          4 
_shelx_F_calc_maximum      150.62 
_exptl_crystal_F_000       296.00 
_reflns_d_resolution_high  0.8108 
 
loop_ 
 _symmetry_equiv_pos_as_xyz 
 'x, y, z' 
 '-x, -y, -z' 
 
_cell_length_a     7.7418 
_cell_length_b     8.5972 
_cell_length_c     8.6938 
_cell_angle_alpha  85.560 
_cell_angle_beta   76.058 
_cell_angle_gamma  66.610 
 
_shelx_F_squared_multiplier     1.000 
 
loop_ 
 _refln_index_h 
 _refln_index_k 
 _refln_index_l 
 _refln_F_squared_calc 
 _refln_F_squared_meas 
 _refln_F_squared_sigma 
 _refln_observed_status 
   1   0   0     1911.90     1711.66     37.80 o 
   2   0   0      367.86      280.49      7.76 o 
   3   0   0       44.24       18.13      0.94 o 
   4   0   0     1486.90     1559.84     19.70 o 
   5   0   0      134.50      124.42      2.86 o 
   6   0   0       24.53       27.77      1.43 o 
   7   0   0        7.28        7.21      2.14 o 
   8   0   0       24.47       28.22      3.61 o 
  -8   1   0      225.40      220.62      7.55 o 
  -7   1   0        0.29        0.18      1.19 o 
  -6   1   0       30.21       26.06      1.70 o 
  -5   1   0      108.09      129.80      2.38 o 
  -4   1   0       26.95       25.99      2.01 o 
  -3   1   0     1331.84     1345.65     32.33 o 
  -2   1   0     1414.83     1510.48     35.04 o 
  -1   1   0     2069.00     1993.03    197.61 o 
   0   1   0     1040.78      987.14     21.51 o 
   1   1   0     2501.68     2273.37     48.44 o 
   2   1   0       17.00        4.24      1.11 o 
   3   1   0      267.32      358.43      5.18 o 
   4   1   0     1422.58     1402.12     17.76 o 
   5   1   0     2271.06     2195.95     27.35 o 
   6   1   0      471.59      450.87      7.25 o 
   7   1   0       97.71      100.45      2.90 o 
   8   1   0       19.05       26.11      1.75 o 
  -7   2   0      195.53      212.34     10.37 o 
  -6   2   0       10.34        6.86      2.09 o 
  -5   2   0       73.07       81.23      5.41 o 
  -4   2   0      814.14      844.10     13.96 o 
  -3   2   0       13.58        9.41      1.86 o 
  -2   2   0      134.94      148.51      5.97 o 
  -1   2   0       58.95       52.25      0.99 o 
   0   2   0      786.50      886.12     15.44 o 
   1   2   0      353.85      374.11      9.10 o 
   2   2   0     1918.59     1966.95     42.73 o 
   3   2   0       31.19       21.91      1.05 o 
   4   2   0     2006.06     1988.74     24.51 o 
   5   2   0      579.67      580.81      8.42 o 
   6   2   0      432.25      425.24      6.87 o 
   7   2   0       22.63       22.35      1.41 o 
   8   2   0      552.18      561.16     11.09 o 
   9   2   0       30.28       35.13      2.20 o 
  -7   3   0      225.23      231.00      9.53 o 
  -6   3   0      330.45      316.78     13.20 o 
  -5   3   0       89.28       94.46      6.26 o 
  -4   3   0      716.60      725.44     21.47 o 
  -3   3   0      725.92      758.33     21.39 o 
  -2   3   0      643.30      671.81     18.67 o 
  -1   3   0       75.10      120.86      1.94 o 
   0   3   0     1166.37     1096.49     16.13 o 
   1   3   0      207.94      232.82      3.45 o 
   2   3   0     1162.97     1347.89     30.11 o 
   3   3   0        0.53        0.31      0.38 o 
   4   3   0      201.05      225.71      4.74 o 
   5   3   0       62.51       64.75      2.33 o 
   6   3   0      129.94      122.19      5.31 o 
   7   3   0       85.59       82.00      4.41 o 
   8   3   0        0.67        1.04      1.37 o 
   9   3   0      300.72      323.75      8.00 o 
  -6   4   0      179.11      156.36      9.27 o 
  -5   4   0      374.27      358.15     14.36 o 
  -4   4   0      189.65      194.80      9.40 o 
  -3   4   0      955.74      904.82     25.57 o 
  -2   4   0     1907.04     1865.07     23.21 o 
  -1   4   0     1606.07     1639.59     19.35 o 
   0   4   0      457.09      365.31      5.66 o 
   1   4   0     3577.13     3774.77     40.82 o 
   2   4   0     3795.69     3889.80     36.98 o 
   3   4   0      916.12      904.58     14.14 o 
   4   4   0      505.98      511.58      8.99 o 
   5   4   0       35.45       46.39      3.03 o 
   6   4   0       13.94       11.86      1.26 o 
   7   4   0        1.16        0.52      0.89 o 
   8   4   0        0.64        1.51      0.93 o 
   9   4   0       24.35       23.32      2.70 o 
  -5   5   0        5.84        9.21      2.80 o 
  -4   5   0      142.98      147.61      8.56 o 
  -3   5   0        9.59        9.93      2.43 o 
  -2   5   0      313.28      315.76      5.41 o 
  -1   5   0     1955.99     2031.55     28.73 o 
   0   5   0     1665.40     1795.91     19.39 o 
   1   5   0      124.62      102.44      1.90 o 
   2   5   0     1187.93     1279.18     12.41 o 
   3   5   0      521.29      538.30      6.93 o 
   4   5   0      808.71      808.47     13.32 o 
   5   5   0      196.22      223.35      7.03 o 
   6   5   0      218.68      197.57      5.04 o 
   7   5   0      115.67      114.52      7.71 o 
   8   5   0       82.50       87.18      3.57 o 
   9   5   0       44.40       44.28      3.50 o 
  -4   6   0        9.19       11.79      3.25 o 
  -3   6   0       81.29       86.32      6.52 o 
  -2   6   0        3.41        4.95      1.11 o 
  -1   6   0      303.13      305.80     10.01 o 
   0   6   0      242.54      273.50      6.32 o 
   1   6   0      136.97      118.30      2.24 o 
   2   6   0        7.53        3.35      0.40 o 
   3   6   0      570.63      569.05     10.48 o 
   4   6   0      159.87      149.76      3.87 o 
   5   6   0      748.72      734.45     12.81 o 
   6   6   0      522.68      531.53      7.43 o 
   7   6   0      104.81       93.49      3.55 o 
   8   6   0       23.23       25.19      2.21 o 
   9   6   0      166.61      166.55      6.94 o 
  -3   7   0      107.97      101.44      7.62 o 
  -2   7   0       25.69       30.00      3.26 o 
  -1   7   0       36.54       36.56      1.74 o 
   0   7   0       86.43       82.61      3.06 o 
   1   7   0       78.39       91.45      3.31 o 
   2   7   0      218.92      219.44      4.11 o 
   3   7   0        5.01        3.86      0.59 o 
   4   7   0      575.58      592.27     10.58 o 
   5   7   0       35.35       35.46      1.98 o 
   6   7   0        4.60        6.30      1.18 o 
   7   7   0       33.55       37.65      2.33 o 
   8   7   0      218.50      219.47      6.23 o 
  -2   8   0      101.69      117.04      6.94 o 
  -1   8   0      104.27      122.76      3.47 o 
   0   8   0      388.66      382.20      7.58 o 
   1   8   0      982.77      935.35     18.35 o 
   2   8   0      139.64      152.05      3.45 o 
   3   8   0        2.33        1.75      0.86 o 
   4   8   0       23.51       22.33      2.60 o 
   5   8   0      145.66      144.86      4.27 o 
   6   8   0       31.47       30.37      2.14 o 
   7   8   0        6.46        4.14      0.55 o 
   8   8   0       84.22       74.77      4.48 o 
  -1   9   0       73.24       82.39      2.59 o 
   0   9   0      261.01      261.49      6.05 o 
   1   9   0      321.95      335.22      8.41 o 
   2   9   0      580.75      517.50     11.68 o 
   3   9   0      160.19      177.11      5.61 o 
   5   9   0       97.00      101.42      4.48 o 
   6   9   0      317.68      306.08      7.32 o 
   7   9   0        6.82        5.34      1.68 o 
   1  10   0       90.31       92.52      3.49 o 
   2  10   0      174.90      167.70      5.66 o 
   3  10   0      126.91      124.04      4.81 o 
   6  10   0      127.56      128.98      7.23 o 
  -3 -10   1       18.48       16.49      1.41 o 
  -2 -10   1        2.64        1.54      1.15 o 
  -1 -10   1       29.40       23.90      1.94 o 
  -7  -9   1       54.08       52.69      3.77 o 
  -6  -9   1      389.33      399.95      8.90 o 
  -5  -9   1      104.16      107.89      3.81 o 
  -3  -9   1      139.05      151.80      3.62 o 
  -2  -9   1       92.20       83.60      3.66 o 
  -1  -9   1       41.31       36.43      2.14 o 
   0  -9   1       86.33       82.34      3.06 o 
   1  -9   1        8.08        7.34      1.12 o 
  -8  -8   1       38.80       33.86      3.25 o 
  -7  -8   1        7.33        9.13      2.07 o 
  -6  -8   1      180.26      184.47      8.09 o 
  -5  -8   1      853.41      850.53     14.92 o 
  -4  -8   1      234.44      247.56      5.80 o 
  -3  -8   1      345.92      370.98      6.55 o 
  -2  -8   1      384.69      373.08      9.49 o 
  -1  -8   1      433.03      430.13      8.28 o 
   0  -8   1       32.62       33.22      1.86 o 
   1  -8   1       70.81       68.92      2.68 o 
   2  -8   1        0.19        0.69      0.70 o 
  -8  -7   1       24.66       22.52      2.65 o 
  -7  -7   1        9.95       11.14      1.56 o 
  -6  -7   1      115.09      118.21      3.99 o 
  -5  -7   1      296.19      297.19      6.71 o 
  -4  -7   1     2898.16     2942.76     43.53 o 
  -3  -7   1        1.54        2.21      0.71 o 
  -2  -7   1        6.91        6.12      0.63 o 
  -1  -7   1      118.89      129.03      4.04 o 
   0  -7   1      888.16      825.40     15.08 o 
   1  -7   1       26.88       39.58      3.29 o 
   2  -7   1       69.52       71.95      2.24 o 
   3  -7   1       99.62       96.57      7.27 o 
   4  -7   1       47.70       41.12      5.50 o 
  -8  -6   1       93.34       90.32      3.81 o 
  -7  -6   1        0.11        0.42      0.79 o 
  -6  -6   1       10.39        6.63      1.20 o 
  -5  -6   1       12.01       14.44      1.50 o 
  -4  -6   1      140.22      138.70      4.26 o 
  -3  -6   1       38.75       41.75      1.38 o 
  -2  -6   1        6.44        4.63      0.48 o 
  -1  -6   1       31.53       32.05      1.70 o 
   0  -6   1      894.90      926.84     14.34 o 
   1  -6   1      939.49      911.54     14.21 o 
   2  -6   1      274.20      270.14      5.18 o 
   3  -6   1      302.88      302.04     12.89 o 
   4  -6   1      191.18      178.94     10.03 o 
   5  -6   1      208.58      182.66     10.67 o 
  -8  -5   1      588.19      591.12     11.98 o 
  -7  -5   1      130.06      131.93      4.29 o 
  -6  -5   1      303.12      292.21      6.70 o 
  -5  -5   1      120.07      125.70      3.70 o 
  -4  -5   1     1037.97     1061.62     17.03 o 
  -3  -5   1       71.05       81.38      1.81 o 
  -2  -5   1       13.45       15.46      0.65 o 
  -1  -5   1      242.21      239.37      2.99 o 
   0  -5   1      499.56      575.76      6.01 o 
   1  -5   1       24.42       17.42      1.50 o 
   2  -5   1       40.01       35.88      5.19 o 
   3  -5   1       11.99       11.17      2.62 o 
   4  -5   1      977.74      932.61     27.77 o 
   5  -5   1       53.53       54.86      5.70 o 
  -9  -4   1       43.00       44.93      2.55 o 
  -8  -4   1      444.79      442.15      9.62 o 
  -7  -4   1      456.29      448.98      9.34 o 
  -6  -4   1      266.73      239.32     12.72 o 
  -5  -4   1       15.05       11.67      1.19 o 
  -4  -4   1     1247.87     1250.86     24.38 o 
  -3  -4   1     1175.64     1172.50     18.08 o 
  -2  -4   1     2834.95     2918.54     26.99 o 
  -1  -4   1       85.36       57.70      1.09 o 
   0  -4   1      301.94      279.01      3.63 o 
   1  -4   1      677.38      723.13     10.98 o 
   2  -4   1       15.38       12.79      0.89 o 
   3  -4   1       52.08       55.13      4.37 o 
   4  -4   1       65.05       56.72      4.73 o 
   5  -4   1      369.25      345.47     13.93 o 
   6  -4   1      189.19      183.46      9.96 o 
  -8  -3   1       74.32       64.08      2.46 o 
  -7  -3   1      520.07      532.83     10.53 o 
  -6  -3   1      396.05      391.32      8.00 o 
  -5  -3   1      615.11      610.31     14.27 o 
  -4  -3   1      403.40      337.91      6.56 o 
  -3  -3   1     4562.61     4497.54     64.04 o 
  -2  -3   1     4004.54     3991.82     43.39 o 
  -1  -3   1      133.54      129.91      1.97 o 
   0  -3   1       36.10       20.36      0.74 o 
   1  -3   1      446.68      648.49      9.72 o 
   2  -3   1      846.99      937.30     13.37 o 
   3  -3   1      298.85      317.27      6.58 o 
   4  -3   1       41.08       41.28      3.77 o 
   5  -3   1       19.94       18.75      3.14 o 
   6  -3   1       20.21       23.17      3.76 o 
   7  -3   1       31.17       34.37      4.69 o 
  -8  -2   1        8.80        9.70      1.15 o 
  -7  -2   1       13.22       12.72      1.13 o 
  -6  -2   1       20.82       26.77      1.38 o 
  -5  -2   1      541.79      530.22      6.77 o 
  -4  -2   1      273.84      294.65      4.66 o 
  -3  -2   1        1.72        3.31      0.66 o 
  -1  -2   1        2.18        5.08      0.48 o 
   0  -2   1     1016.12     1019.13     11.93 o 
   1  -2   1     1237.47     1256.02     17.42 o 
   2  -2   1     3149.35     3064.63     35.43 o 
   3  -2   1     1339.69     1371.46     17.21 o 
   4  -2   1      785.27      809.43     13.56 o 
   5  -2   1      222.95      225.92      5.26 o 
   6  -2   1      113.37      104.25      6.47 o 
   7  -2   1      121.92      113.68      7.28 o 
  -8  -1   1       85.99       96.23      3.24 o 
  -7  -1   1      300.62      316.85      5.56 o 
  -6  -1   1       55.24       51.81      1.46 o 
  -5  -1   1      207.63      218.28      3.63 o 
  -4  -1   1      358.60      383.73      5.73 o 
  -3  -1   1        0.14       -0.33      0.33 o 
  -2  -1   1      438.24      507.36     11.84 o 
   0  -1   1       28.12       20.05      1.07 o 
   1  -1   1     4002.74     3804.84     61.44 o 
   2  -1   1     2089.38     2041.67     44.59 o 
   3  -1   1      196.65      184.83      3.13 o 
   4  -1   1       64.76       49.59      2.54 o 
   5  -1   1      779.44      805.34     11.17 o 
   6  -1   1      525.00      525.13      9.98 o 
   7  -1   1      288.89      291.14      9.96 o 
   8  -1   1      148.70      164.08      8.81 o 
  -7   0   1      186.32      195.76      6.20 o 
  -6   0   1      119.87      119.93      2.34 o 
  -5   0   1      743.76      757.87      8.89 o 
  -4   0   1     2259.43     2277.93     23.31 o 
  -3   0   1      396.95      312.05      3.93 o 
  -2   0   1     1037.60      968.35     11.83 o 
  -1   0   1      251.14      233.67      5.35 o 
   0   0   1        4.99        7.27      0.46 o 
   2   0   1      315.94      372.25      8.84 o 
   3   0   1      385.60      444.57      6.22 o 
   4   0   1     1224.68     1252.73     15.99 o 
   5   0   1      118.44      100.20      2.44 o 
   6   0   1      630.48      645.70      9.59 o 
   7   0   1      312.26      334.90      7.40 o 
   8   0   1      112.41      117.80      5.46 o 
  -7   1   1       21.36       26.74      2.66 o 
  -6   1   1       54.29       58.76      3.29 o 
  -5   1   1      536.14      532.52      6.78 o 
  -4   1   1     1458.47     1458.79     17.48 o 
  -3   1   1     4582.38     4608.74     64.34 o 
  -2   1   1       29.75       56.95      3.08 o 
  -1   1   1      314.93      415.26      9.63 o 
   0   1   1     2374.66     2001.09     42.52 o 
   1   1   1     5271.04     3657.33     79.68 o 
   2   1   1      102.12      131.54      1.87 o 
   3   1   1       74.38       98.31      1.97 o 
   4   1   1      132.88      153.14      2.93 o 
   5   1   1        0.40        1.48      0.44 o 
   6   1   1        0.03        0.03      0.43 o 
   7   1   1        0.60        1.47      0.60 o 
   8   1   1       33.14       43.66      2.99 o 
  -7   2   1        8.32        5.57      2.03 o 
  -6   2   1       47.98       51.58      3.41 o 
  -5   2   1      162.74      167.31      5.69 o 
  -4   2   1      377.68      400.32     13.48 o 
  -3   2   1      751.92      736.18     13.41 o 
  -2   2   1      686.90      628.90     11.00 o 
  -1   2   1      146.17       94.86      1.62 o 
   0   2   1     1267.75     1232.46     17.17 o 
   1   2   1     1890.73     1728.33     37.28 o 
   2   2   1     4749.92     4424.67     93.60 o 
   3   2   1        7.03       31.46      1.25 o 
   4   2   1      319.10      299.81      8.19 o 
   5   2   1      204.11      201.10      3.77 o 
   6   2   1      679.18      696.48     10.08 o 
   7   2   1      234.40      230.46      4.66 o 
   8   2   1        9.08        8.19      1.11 o 
   9   2   1        0.58        2.20      1.37 o 
  -6   3   1       19.49       21.57      2.70 o 
  -5   3   1       33.47       32.57      4.08 o 
  -4   3   1        7.01        6.86      2.04 o 
  -3   3   1       14.35       18.13      2.66 o 
  -2   3   1        9.09       13.71      2.19 o 
  -1   3   1      104.15       93.02      2.21 o 
   0   3   1      235.56      250.63      4.03 o 
   1   3   1      326.99      297.47      4.01 o 
   2   3   1     1397.73     1468.64     32.59 o 
   3   3   1      580.94      530.62      8.72 o 
   4   3   1     1121.55     1087.23     12.52 o 
   5   3   1     2055.67     1994.20     29.83 o 
   6   3   1      796.05      752.12     12.91 o 
   7   3   1      149.06      150.50      4.31 o 
   8   3   1      141.28      147.22      4.58 o 
   9   3   1      224.76      229.78      6.31 o 
  -6   4   1      240.44      257.73      8.72 o 
  -5   4   1       98.16       95.08      4.77 o 
  -4   4   1      124.93      114.92      7.05 o 
  -3   4   1      571.32      569.67     18.15 o 
  -2   4   1      581.58      582.59     10.80 o 
  -1   4   1      100.61      103.16      2.73 o 
   0   4   1        4.50       10.99      0.70 o 
   1   4   1     2105.43     2464.81     44.26 o 
   2   4   1      813.58      910.70     23.31 o 
   3   4   1      328.90      328.07      5.97 o 
   4   4   1      477.58      521.17      9.04 o 
   5   4   1      234.89      219.19      3.11 o 
   6   4   1     1413.70     1363.40     21.61 o 
   7   4   1      200.33      195.54      6.91 o 
   8   4   1      137.60      136.09      6.02 o 
   9   4   1       11.56       14.58      1.80 o 
  -5   5   1      450.36      445.36     12.15 o 
  -4   5   1       85.04       87.70      4.54 o 
  -3   5   1        2.48        2.79      1.58 o 
  -2   5   1     1651.81     1568.02     40.36 o 
  -1   5   1      107.09      123.31      3.22 o 
   0   5   1        1.20        0.76      0.35 o 
   1   5   1       56.62       80.52      1.53 o 
   2   5   1      468.97      586.80      9.81 o 
   3   5   1       30.78       33.35      1.09 o 
   4   5   1      237.86      267.53      5.50 o 
   5   5   1       74.86       70.09      2.52 o 
   6   5   1      462.92      440.11     11.92 o 
   7   5   1      263.11      242.26      5.99 o 
   8   5   1       67.71       81.50      8.18 o 
   9   5   1        1.26        1.04      1.26 o 
  -4   6   1      134.49      134.34      6.03 o 
  -3   6   1      356.57      338.04      9.68 o 
  -2   6   1       18.96       16.72      3.26 o 
  -1   6   1     1175.04     1149.32     20.79 o 
   0   6   1      584.10      571.35     11.42 o 
   1   6   1      701.34      715.97      7.80 o 
   2   6   1      505.65      505.27      5.19 o 
   3   6   1      229.02      236.49      4.08 o 
   4   6   1      114.41      112.46      3.20 o 
   5   6   1       12.60       14.80      1.32 o 
   6   6   1       12.93       12.93      0.74 o 
   7   6   1        0.04       -0.34      0.67 o 
   8   6   1       59.41       53.06      2.92 o 
   9   6   1        7.19        4.41      1.58 o 
  -3   7   1      112.81      108.40      5.43 o 
  -2   7   1        3.61        4.23      1.58 o 
  -1   7   1      116.66      114.58      5.21 o 
   0   7   1      231.79      234.31      4.99 o 
   1   7   1       66.45       83.30      2.61 o 
   2   7   1      246.81      224.84      4.36 o 
   3   7   1      387.23      393.03      7.10 o 
   4   7   1      284.74      310.06      9.34 o 
   5   7   1       26.27       24.08      1.65 o 
   6   7   1     1732.11     1722.45     27.05 o 
   7   7   1      273.22      274.16      4.08 o 
   8   7   1      108.93      108.89      4.11 o 
  -2   8   1      112.52      107.53     10.37 o 
  -1   8   1        0.84        1.11      1.05 o 
   0   8   1       11.83       15.88      6.16 o 
   1   8   1      378.31      336.06      8.15 o 
   2   8   1        6.20       11.61      1.48 o 
   3   8   1      401.81      403.37      7.49 o 
   4   8   1      579.79      586.70     16.79 o 
   5   8   1     1101.50     1063.75     17.61 o 
   6   8   1        5.87        7.11      1.26 o 
   7   8   1      360.87      358.29      5.79 o 
   8   8   1      185.65      178.68      7.03 o 
  -1   9   1       29.16       33.83      3.34 o 
   0   9   1       29.71       25.51      1.61 o 
   1   9   1        0.70        0.70      0.87 o 
   2   9   1       62.90       59.12      3.09 o 
   3   9   1        0.03        0.25      0.90 o 
   5   9   1      228.43      230.13      9.40 o 
   6   9   1       17.66       18.80      2.17 o 
   7   9   1        8.32        9.03      1.52 o 
   1  10   1      145.00      148.86      5.11 o 
   2  10   1      105.03      104.47      4.33 o 
   3  10   1      152.37      148.30      5.33 o 
   6  10   1        9.81        7.72      2.46 o 
  -3 -10   2       26.90       27.77      2.49 o 
  -2 -10   2      415.92      426.27     10.48 o 
  -6  -9   2       71.16       74.64      2.66 o 
  -5  -9   2       16.03       13.39      2.13 o 
  -4  -9   2      270.90      272.65      8.56 o 
  -3  -9   2      446.80      423.56     10.29 o 
  -2  -9   2      363.07      361.30      9.00 o 
  -1  -9   2      184.39      183.16      5.63 o 
   0  -9   2      226.98      215.69      6.75 o 
   1  -9   2      151.47      156.10      4.29 o 
  -7  -8   2       20.66       24.24      2.25 o 
  -6  -8   2       84.34       74.88      3.65 o 
  -5  -8   2        0.58        0.68      0.79 o 
  -4  -8   2       29.21       32.36      5.30 o 
  -3  -8   2      337.63      348.21      6.37 o 
  -2  -8   2        5.69        6.12      1.58 o 
  -1  -8   2       11.15        9.53      1.20 o 
   0  -8   2        0.52        0.43      0.62 o 
   1  -8   2      346.48      308.79      6.48 o 
   2  -8   2      239.96      210.77      4.75 o 
  -8  -7   2      255.60      247.15      6.25 o 
  -7  -7   2       11.44       14.53      1.39 o 
  -6  -7   2      120.68      122.81      4.18 o 
  -5  -7   2      233.91      226.88      5.77 o 
  -4  -7   2      266.67      279.50      6.34 o 
  -3  -7   2       11.66       11.78      0.80 o 
  -2  -7   2      410.27      426.83      5.71 o 
  -1  -7   2       10.29       14.75      1.52 o 
   0  -7   2       13.40       12.06      1.74 o 
   1  -7   2       28.64       27.56      1.59 o 
   2  -7   2       45.94       37.79      1.73 o 
   3  -7   2       43.56       41.68      5.12 o 
   4  -7   2        1.83        0.75      1.94 o 
  -8  -6   2       80.89       92.29      4.06 o 
  -7  -6   2      500.69      489.76      8.12 o 
  -6  -6   2        4.97        5.61      1.13 o 
  -5  -6   2      163.01      151.72      7.03 o 
  -4  -6   2      871.85      882.42     14.88 o 
  -3  -6   2     1289.26     1272.84     15.20 o 
  -2  -6   2        3.66        6.06      0.49 o 
  -1  -6   2      351.33      360.94      5.78 o 
   0  -6   2      584.38      590.03      7.89 o 
   1  -6   2      345.70      333.26      6.34 o 
   2  -6   2      137.68      132.67      4.28 o 
   3  -6   2      157.10      165.08      9.35 o 
   4  -6   2       21.73       23.77      4.10 o 
   5  -6   2        7.73        8.14      2.92 o 
  -8  -5   2        0.96        0.53      0.76 o 
  -7  -5   2       10.84       10.47      1.18 o 
  -6  -5   2       55.87       55.05      6.50 o 
  -5  -5   2      164.90      162.21      4.48 o 
  -4  -5   2      286.57      262.71      5.84 o 
  -3  -5   2      687.27      697.02      8.80 o 
  -2  -5   2     1730.44     1772.99     15.14 o 
  -1  -5   2      563.65      551.12     10.05 o 
   0  -5   2     2126.48     2211.54     21.13 o 
   1  -5   2      726.17      760.60      9.64 o 
   2  -5   2      647.69      653.12     10.43 o 
   3  -5   2      219.65      227.34      6.52 o 
   4  -5   2      153.61      148.28      8.40 o 
   5  -5   2       30.83       25.00      4.14 o 
  -8  -4   2      146.67      143.31      4.71 o 
  -7  -4   2      251.49      235.65      4.84 o 
  -6  -4   2       20.69       17.48      1.23 o 
  -5  -4   2       83.16       81.26      2.91 o 
  -4  -4   2      138.62      150.69      3.96 o 
  -3  -4   2      166.64      170.45      2.83 o 
  -2  -4   2      364.83      430.16      4.23 o 
  -1  -4   2      553.61      579.05      5.05 o 
   0  -4   2      811.97      838.68      7.78 o 
   1  -4   2     2181.67     2451.85     23.21 o 
   2  -4   2      300.01      268.66      4.96 o 
   3  -4   2      104.13       96.91      1.79 o 
   4  -4   2      474.69      475.05     16.31 o 
   5  -4   2      937.24      892.10     26.58 o 
   6  -4   2       15.14       13.97      3.17 o 
  -8  -3   2       55.79       62.71      2.45 o 
  -7  -3   2      769.81      752.47     10.87 o 
  -6  -3   2      194.31      191.06      4.51 o 
  -5  -3   2       11.86       10.31      1.49 o 
  -4  -3   2        0.99        1.00      0.56 o 
  -3  -3   2      117.67      128.46      2.88 o 
  -2  -3   2      137.72      170.03      2.49 o 
  -1  -3   2       28.50       52.56      0.87 o 
   0  -3   2       72.64       84.94      1.37 o 
   1  -3   2      215.38      198.02      3.03 o 
   2  -3   2     1039.76     1067.20     12.66 o 
   3  -3   2        3.80        5.21      1.04 o 
   4  -3   2       45.47       44.27      2.37 o 
   5  -3   2       80.92       79.57      5.61 o 
   6  -3   2      833.41      793.30     24.37 o 
   7  -3   2        9.96        7.57      2.53 o 
  -8  -2   2       19.20       21.07      1.56 o 
  -7  -2   2       18.05       15.32      1.25 o 
  -6  -2   2     1637.26     1594.97     19.82 o 
  -5  -2   2       81.30       79.55      2.40 o 
  -4  -2   2       23.35       14.19      0.76 o 
  -3  -2   2      532.01      513.61      6.58 o 
  -2  -2   2     6776.89     5994.15    110.65 o 
  -1  -2   2      650.54      672.09      8.91 o 
   0  -2   2     1960.83     1941.74     20.68 o 
   1  -2   2        2.38        0.45      0.22 o 
   2  -2   2        1.62       -0.28      0.28 o 
   3  -2   2       81.11       84.77      1.94 o 
   4  -2   2      113.25      125.81      6.19 o 
   5  -2   2        7.06        8.29      1.08 o 
   6  -2   2      329.01      329.15      7.26 o 
   7  -2   2      145.14      132.08      7.83 o 
  -8  -1   2       62.41       62.63      3.13 o 
  -7  -1   2      303.48      311.76      6.47 o 
  -6  -1   2        5.74        6.22      0.88 o 
  -5  -1   2      654.19      655.37      7.82 o 
  -4  -1   2      383.84      365.79      4.68 o 
  -3  -1   2     2615.15     2578.94     25.80 o 
  -2  -1   2     2672.43     2670.24     45.52 o 
  -1  -1   2     2245.64     2199.41     23.62 o 
   0  -1   2      118.63       89.87      1.92 o 
   1  -1   2      340.86      317.16      4.37 o 
   2  -1   2     3057.84     2937.64     28.93 o 
   3  -1   2     1048.53     1153.37     14.62 o 
   4  -1   2      953.46     1005.50     17.41 o 
   5  -1   2       96.16       89.99      6.32 o 
   6  -1   2        1.88        1.15      0.68 o 
   7  -1   2        3.26        1.70      1.47 o 
   8  -1   2       12.47       15.93      3.16 o 
  -7   0   2        0.20        0.45      0.71 o 
  -6   0   2       43.50       41.57      1.66 o 
  -5   0   2       11.61       11.86      1.03 o 
  -4   0   2       12.24       16.24      0.80 o 
  -3   0   2      237.91      221.72      3.11 o 
  -2   0   2     1365.42     1422.81     14.98 o 
  -1   0   2     3435.52     3078.55     29.31 o 
   1   0   2       32.69       18.30      0.79 o 
   2   0   2    22685.13    12670.65    669.80 o 
   3   0   2     2784.70     2764.28     33.26 o 
   4   0   2      505.04      475.48      6.87 o 
   5   0   2       61.95       67.61      1.93 o 
   6   0   2      462.64      497.37      9.45 o 
   7   0   2       35.86       35.79      2.08 o 
   8   0   2       70.97       73.74      3.19 o 
  -7   1   2      208.01      230.97     10.49 o 
  -6   1   2      146.44      146.23      5.31 o 
  -5   1   2       13.50       14.26      1.16 o 
  -4   1   2       22.73       20.71      1.03 o 
  -3   1   2      315.22      365.14      4.89 o 
  -2   1   2       34.51       29.86      0.91 o 
  -1   1   2     2916.56     2805.37     36.58 o 
   0   1   2     1323.90     1231.82     23.98 o 
   1   1   2     3189.89     2749.68     58.48 o 
   2   1   2     2299.65     2603.34     46.05 o 
   3   1   2     1568.05     1611.64     16.03 o 
   4   1   2      676.06      653.09      8.96 o 
   5   1   2        6.89        4.19      1.00 o 
   6   1   2       85.63       77.25      2.27 o 
   7   1   2      706.24      703.11     10.52 o 
   8   1   2      356.13      346.01      7.83 o 
   9   1   2       26.51       31.74      2.35 o 
  -7   2   2      236.83      239.67     11.31 o 
  -6   2   2       11.23        8.14      1.76 o 
  -5   2   2      177.67      158.89      5.53 o 
  -4   2   2       31.29       31.28      1.59 o 
  -3   2   2      610.60      653.94      9.80 o 
  -2   2   2     1698.16     1785.70     21.30 o 
  -1   2   2      314.05      290.70      3.30 o 
   0   2   2      954.42     1041.83     10.34 o 
   1   2   2       94.68       87.27      1.58 o 
   2   2   2     2263.38     2284.02     49.39 o 
   3   2   2       60.67       66.58      1.29 o 
   4   2   2      579.65      628.59      7.50 o 
   5   2   2      569.18      561.73     10.51 o 
   6   2   2      143.89      148.32      3.28 o 
   7   2   2       47.98       51.48      2.54 o 
   8   2   2      300.90      302.61      5.86 o 
   9   2   2        9.50       13.27      1.67 o 
  -6   3   2      128.54      131.25      6.06 o 
  -5   3   2      183.28      206.20      6.91 o 
  -4   3   2      684.13      700.81     14.61 o 
  -3   3   2     1320.35     1350.96     18.70 o 
  -2   3   2      997.91      944.99     14.70 o 
  -1   3   2     1728.60     1764.62     17.28 o 
   0   3   2      468.70      427.93      5.61 o 
   1   3   2       46.42       23.98      0.97 o 
   2   3   2      613.68      595.83      7.37 o 
   3   3   2      509.50      515.62     10.58 o 
   4   3   2      873.67      941.79     11.05 o 
   5   3   2       73.56       79.99      4.07 o 
   6   3   2      162.30      169.33      6.76 o 
   7   3   2       33.43       30.18      2.04 o 
   8   3   2       17.07       19.25      1.76 o 
   9   3   2      319.79      301.92      7.39 o 
  -6   4   2        1.49        1.96      1.41 o 
  -5   4   2       22.12       25.76      2.88 o 
  -4   4   2      122.17      123.21      5.17 o 
  -3   4   2     1008.42      976.93     18.80 o 
  -2   4   2        8.91       15.44      1.25 o 
  -1   4   2      718.62      681.94      8.59 o 
   0   4   2     1043.20      990.18     12.02 o 
   1   4   2     4091.81     3984.70     85.11 o 
   2   4   2      981.84      981.46     11.79 o 
   3   4   2     3225.25     3325.16     36.50 o 
   4   4   2     1538.29     1615.13     24.32 o 
   5   4   2      336.52      330.76      4.57 o 
   6   4   2      163.75      157.54      4.20 o 
   7   4   2       52.94       49.23      2.38 o 
   8   4   2       32.51       36.85      2.28 o 
   9   4   2        0.19        1.08      0.95 o 
  -5   5   2       93.15       85.61      4.84 o 
  -4   5   2        0.14        2.60      2.75 o 
  -3   5   2       18.14       25.47      3.93 o 
  -2   5   2      952.70      977.05     18.82 o 
  -1   5   2       81.71       77.97      1.76 o 
   0   5   2       34.34       25.50      1.05 o 
   1   5   2     1773.06     1742.25     20.45 o 
   2   5   2     2659.64     2819.27     32.02 o 
   3   5   2      230.83      209.15      2.85 o 
   4   5   2        9.61        6.75      0.86 o 
   5   5   2      115.93      102.26      4.52 o 
   6   5   2      153.16      143.65      2.43 o 
   7   5   2      328.75      321.80      9.61 o 
   8   5   2      173.92      171.15      5.05 o 
   9   5   2       64.38       62.62      3.14 o 
  -4   6   2        6.02        6.09      1.78 o 
  -3   6   2        9.92        9.65      1.96 o 
  -2   6   2        0.31        1.74      1.12 o 
  -1   6   2      335.32      352.95      6.26 o 
   0   6   2      126.66      126.20      2.63 o 
   1   6   2        5.62        6.08      0.68 o 
   2   6   2      105.12      117.37      2.53 o 
   3   6   2      340.48      347.27      5.42 o 
   4   6   2       61.44       68.93      2.41 o 
   5   6   2      119.65      123.62      3.58 o 
   6   6   2      132.23      131.65      3.75 o 
   7   6   2      760.26      731.16     13.32 o 
   8   6   2      297.49      301.21      9.15 o 
   9   6   2       41.38       51.24      3.80 o 
  -3   7   2      205.43      202.07     10.56 o 
  -2   7   2      317.67      310.81      9.27 o 
  -1   7   2      274.45      276.23      5.32 o 
   0   7   2      253.39      271.02      5.50 o 
   1   7   2      133.45      140.84      3.56 o 
   2   7   2       29.17       35.80      3.69 o 
   3   7   2       10.07       10.47      1.11 o 
   4   7   2       95.18       95.74      2.98 o 
   5   7   2      107.02      110.77      3.45 o 
   6   7   2      140.21      155.18      4.45 o 
   7   7   2      119.34      117.22      2.40 o 
   8   7   2        5.79        7.86      1.45 o 
   9   7   2        5.20        7.27      1.91 o 
  -2   8   2      339.78      330.84     17.63 o 
  -1   8   2      191.74      184.39      4.79 o 
   0   8   2      248.71      261.57      5.57 o 
   1   8   2      257.94      264.16      5.65 o 
   2   8   2      256.69      274.97      7.17 o 
   3   8   2     1037.56      990.00     15.46 o 
   4   8   2      260.93      270.07      9.86 o 
   5   8   2       17.05       17.73      2.68 o 
   6   8   2       46.41       45.06      2.40 o 
   7   8   2       39.35       39.82      2.27 o 
   8   8   2        3.83        3.25      1.54 o 
   0   9   2      220.81      218.56      5.09 o 
   1   9   2      242.32      235.10      6.65 o 
   2   9   2      274.18      254.18      7.10 o 
   4   9   2      388.52      393.11     13.14 o 
   5   9   2      211.04      223.21      9.33 o 
   6   9   2       68.50       80.55      5.48 o 
   7   9   2        0.65        0.67      0.98 o 
   2  10   2       52.90       58.30      3.21 o 
   3  10   2       11.25       10.52      1.76 o 
   4  10   2       30.88       38.71      2.85 o 
   6  10   2       93.05       91.67      6.22 o 
  -5  -9   3       35.02       34.78      3.16 o 
  -4  -9   3      161.25      166.26      8.22 o 
  -3  -9   3      130.74      129.16      3.61 o 
  -2  -9   3       88.74       95.22      4.16 o 
  -1  -9   3      137.86      131.43      4.70 o 
   0  -9   3       36.63       29.93      2.17 o 
  -6  -8   3       84.23       92.66      2.94 o 
  -5  -8   3       77.70       81.75      2.63 o 
  -4  -8   3       26.48       33.52      4.10 o 
  -3  -8   3      518.75      500.21     11.78 o 
  -2  -8   3      559.35      572.28      7.52 o 
  -1  -8   3      210.86      214.13      6.12 o 
   0  -8   3       68.70       80.48      3.32 o 
   1  -8   3       49.58       53.19      2.62 o 
   2  -8   3       64.11       66.07      2.45 o 
  -7  -7   3       11.11       10.31      1.43 o 
  -6  -7   3       30.89       25.08      1.62 o 
  -5  -7   3       18.48       23.58      1.46 o 
  -4  -7   3        9.98       12.33      0.86 o 
  -3  -7   3       27.02       24.16      1.24 o 
  -2  -7   3     1792.10     1858.58     20.28 o 
  -1  -7   3      119.72      111.23      2.39 o 
   0  -7   3        1.70        1.56      0.69 o 
   1  -7   3        1.36        1.31      1.05 o 
   2  -7   3      712.55      666.01     13.51 o 
   3  -7   3      159.83      171.86      5.26 o 
  -7  -6   3       24.68       28.72      2.23 o 
  -6  -6   3       98.19       91.28      2.79 o 
  -5  -6   3       71.88       64.04      2.20 o 
  -4  -6   3      104.45      105.02      2.06 o 
  -3  -6   3        9.22       10.60      0.71 o 
  -2  -6   3      321.45      328.20      3.70 o 
  -1  -6   3       53.40       53.56      1.39 o 
   0  -6   3       67.81       71.51      1.94 o 
   1  -6   3       16.26       18.57      1.06 o 
   2  -6   3      143.52      144.71      3.56 o 
   3  -6   3      742.22      709.83     13.20 o 
   4  -6   3      278.19      249.70     11.90 o 
  -8  -5   3       79.90       83.26      3.33 o 
  -7  -5   3      373.80      371.63      6.75 o 
  -6  -5   3      684.98      649.71      9.70 o 
  -5  -5   3      435.46      466.22      9.81 o 
  -4  -5   3      716.88      685.75     16.39 o 
  -3  -5   3      301.43      300.01      3.94 o 
  -2  -5   3      412.62      427.59      4.42 o 
  -1  -5   3       22.96       24.67      0.75 o 
   0  -5   3       23.10       21.35      0.85 o 
   1  -5   3      103.07      103.74      2.29 o 
   2  -5   3       40.11       47.70      1.70 o 
   3  -5   3       56.59       57.24      1.81 o 
   4  -5   3      142.31      140.83      8.07 o 
   5  -5   3        0.56        1.53      1.72 o 
  -8  -4   3      128.21      124.27      4.01 o 
  -7  -4   3      169.62      168.38      4.05 o 
  -6  -4   3      194.48      200.13      4.25 o 
  -5  -4   3      816.54      789.02     11.24 o 
  -4  -4   3      295.86      307.17      8.43 o 
  -3  -4   3      191.36      160.24      3.63 o 
  -2  -4   3      188.38      187.35      2.44 o 
  -1  -4   3      707.43      712.39      6.57 o 
   0  -4   3     1623.90     1664.58     14.30 o 
   1  -4   3      304.64      327.37      4.75 o 
   2  -4   3      162.28      173.45      3.06 o 
   3  -4   3       41.36       41.86      2.63 o 
   4  -4   3        5.30        7.88      1.32 o 
   5  -4   3       63.45       61.87      5.29 o 
   6  -4   3       34.05       32.10      4.54 o 
  -8  -3   3        6.64        5.35      1.15 o 
  -7  -3   3       57.04       56.04      2.49 o 
  -6  -3   3      109.61      102.20      4.02 o 
  -5  -3   3      315.56      299.01      6.09 o 
  -4  -3   3      459.55      442.98      7.55 o 
  -3  -3   3     2077.17     2078.15     25.56 o 
  -2  -3   3      166.47      112.25      1.96 o 
  -1  -3   3     2523.36     2519.16     21.00 o 
   0  -3   3     1323.17     1274.24     12.53 o 
   1  -3   3      782.03      802.47      8.22 o 
   2  -3   3      266.55      289.83      4.28 o 
   3  -3   3      200.31      240.48      4.28 o 
   4  -3   3      310.90      318.09      7.23 o 
   5  -3   3      310.59      319.87      8.84 o 
   6  -3   3      162.12      141.60      8.09 o 
   7  -3   3        3.40        3.33      2.01 o 
  -8  -2   3        0.54        0.85      1.63 o 
  -7  -2   3       52.43       56.31      2.21 o 
  -6  -2   3        9.42       11.92      1.21 o 
  -5  -2   3       43.95       46.15      1.58 o 
  -4  -2   3       51.39       58.09      1.62 o 
  -3  -2   3      428.57      468.86      6.27 o 
  -2  -2   3      279.87      371.23      4.61 o 
  -1  -2   3      195.30      304.39      3.90 o 
   0  -2   3     1084.55     1255.83      9.98 o 
   1  -2   3      411.59      395.16      3.54 o 
   2  -2   3      947.85      959.52     10.03 o 
   3  -2   3     1814.44     1972.36     19.81 o 
   4  -2   3      683.88      657.29     14.91 o 
   5  -2   3      602.68      585.95     17.78 o 
   6  -2   3      437.19      421.70      9.43 o 
   7  -2   3      205.20      217.22     11.33 o 
  -7  -1   3       71.54       84.36      4.28 o 
  -6  -1   3      324.69      340.60      6.62 o 
  -5  -1   3     1985.68     2003.89     23.62 o 
  -4  -1   3      110.52      110.93      2.40 o 
  -3  -1   3      495.50      549.94      9.40 o 
  -2  -1   3      275.88      327.87      3.30 o 
  -1  -1   3       33.03       38.25      0.96 o 
   0  -1   3      122.61      150.76      2.31 o 
   1  -1   3     1044.21     1101.86      9.89 o 
   2  -1   3     1048.32     1104.56     11.38 o 
   3  -1   3     2610.10     2806.33     27.77 o 
   4  -1   3      228.14      245.38      4.22 o 
   5  -1   3       45.90       46.89      3.06 o 
   6  -1   3       48.80       49.23      2.35 o 
   7  -1   3      387.78      389.99      8.47 o 
   8  -1   3      185.09      193.14      5.63 o 
  -7   0   3      422.03      438.19     11.64 o 
  -6   0   3      735.58      759.05     17.09 o 
  -5   0   3      575.53      572.02      8.07 o 
  -4   0   3      215.56      200.53      3.19 o 
  -3   0   3      202.61      194.93      2.93 o 
  -2   0   3      753.72      721.24      8.93 o 
  -1   0   3     1437.34     1311.94     18.74 o 
   0   0   3      465.66      433.87      5.29 o 
   1   0   3      163.83      169.10      3.45 o 
   2   0   3        0.36        0.69      0.25 o 
   3   0   3        0.08       -0.12      0.18 o 
   4   0   3      267.06      306.97      4.94 o 
   5   0   3       14.02       11.69      1.02 o 
   6   0   3      309.10      316.02      9.19 o 
   7   0   3      160.84      158.31      4.62 o 
   8   0   3      174.75      172.25      7.72 o 
  -7   1   3       36.86       39.24      4.52 o 
  -6   1   3      276.45      278.25     10.93 o 
  -5   1   3      112.84      117.86      3.11 o 
  -4   1   3      105.77      121.30      9.15 o 
  -3   1   3      355.27      318.87      4.63 o 
  -2   1   3      596.13      538.94      7.34 o 
  -1   1   3     9636.36     7619.81     72.70 o 
   0   1   3      638.54      634.06      6.61 o 
   1   1   3       62.95      127.37      2.78 o 
   2   1   3        3.79        5.14      0.39 o 
   3   1   3     2529.68     2646.66     29.00 o 
   4   1   3       17.18        8.93      0.33 o 
   5   1   3        1.32        2.72      2.32 o 
   6   1   3        5.00        4.31      1.15 o 
   7   1   3        1.18        3.21      1.32 o 
   8   1   3        4.54        1.54      0.91 o 
   9   1   3        9.52        6.06      1.36 o 
  -6   2   3       33.54       35.37      4.30 o 
  -5   2   3       22.42       19.10      4.02 o 
  -4   2   3      182.41      195.67      4.11 o 
  -3   2   3       66.23       72.28      1.81 o 
  -2   2   3      139.43      163.61      3.06 o 
  -1   2   3      143.38      126.51      3.34 o 
   0   2   3     1374.36     1307.43     13.02 o 
   1   2   3      328.55      320.49      4.37 o 
   2   2   3       19.23       54.98      1.19 o 
   3   2   3      295.83      235.74      3.37 o 
   4   2   3     4539.01     4382.04     60.62 o 
   5   2   3      742.79      728.61     12.15 o 
   6   2   3      252.81      262.44      9.59 o 
   7   2   3       83.67       83.37      3.01 o 
   8   2   3      291.86      285.72      8.89 o 
   9   2   3       60.15       60.36      3.88 o 
  -6   3   3       15.29       19.34      3.95 o 
  -5   3   3       67.83       87.23      4.39 o 
  -4   3   3      128.50      123.75      4.91 o 
  -3   3   3       24.91       28.91      1.22 o 
  -2   3   3       46.39       54.42      1.65 o 
  -1   3   3      138.82      165.11      1.92 o 
   0   3   3       59.74       55.33      1.51 o 
   1   3   3     1007.60     1077.08     12.85 o 
   2   3   3      301.29      281.20      4.06 o 
   3   3   3      632.84      618.32      6.45 o 
   4   3   3     1097.07     1120.11     13.10 o 
   5   3   3     1965.15     1975.49     22.24 o 
   6   3   3      219.31      212.94      5.03 o 
   7   3   3      267.48      273.35      6.26 o 
   8   3   3      160.49      154.74      7.04 o 
   9   3   3       98.77      108.65      5.29 o 
  -5   4   3      257.14      245.21      8.13 o 
  -4   4   3      357.74      355.15     12.16 o 
  -3   4   3      525.85      512.01     11.76 o 
  -2   4   3       96.46       93.61      7.38 o 
  -1   4   3      326.42      317.04      3.92 o 
   0   4   3      282.22      271.48      4.14 o 
   1   4   3       22.74       22.30      0.96 o 
   2   4   3       13.15        8.72      0.72 o 
   3   4   3      457.66      561.82     11.20 o 
   4   4   3      104.25      104.34      2.10 o 
   5   4   3      374.80      373.19      5.18 o 
   6   4   3      228.24      234.07      3.69 o 
   7   4   3        2.72        2.79      0.88 o 
   8   4   3      213.28      208.38      7.86 o 
   9   4   3      284.79      267.31      6.85 o 
  -4   5   3      202.43      197.93      7.20 o 
  -3   5   3      669.12      645.14     14.43 o 
  -2   5   3      485.90      481.71     15.29 o 
  -1   5   3        3.30        5.83      0.69 o 
   0   5   3      854.79      847.45     10.80 o 
   1   5   3      526.93      542.78      7.40 o 
   2   5   3        4.87        2.57      0.50 o 
   3   5   3        1.03        0.49      0.32 o 
   4   5   3      266.47      316.20      6.28 o 
   5   5   3       13.99       14.28      1.22 o 
   6   5   3       47.83       52.43      1.40 o 
   7   5   3       49.01       48.35      3.57 o 
   8   5   3        7.79        8.29      1.99 o 
   9   5   3       78.07       79.95      3.52 o 
  -4   6   3       59.21       60.30      4.38 o 
  -3   6   3       22.42       23.11      2.78 o 
  -2   6   3      402.27      376.85     11.34 o 
  -1   6   3     1208.15     1205.09     17.45 o 
   0   6   3      101.59      108.26      2.46 o 
   1   6   3      546.33      542.27      7.61 o 
   2   6   3      691.94      718.41      9.56 o 
   3   6   3     1147.66     1226.64     18.14 o 
   4   6   3      134.53      130.80      4.62 o 
   5   6   3      426.89      431.37      8.35 o 
   6   6   3      103.88      104.20      2.31 o 
   7   6   3        7.60        7.30      0.56 o 
   8   6   3      101.27       91.35      6.58 o 
   9   6   3       16.43       12.06      2.23 o 
  -3   7   3        0.00        1.03      1.35 o 
  -2   7   3      136.93      119.54      9.04 o 
  -1   7   3      178.26      183.31      4.29 o 
   0   7   3       20.37       20.23      1.67 o 
   1   7   3       11.59       13.91      1.04 o 
   2   7   3      243.76      261.10      4.57 o 
   3   7   3      673.96      685.25     14.57 o 
   4   7   3      369.44      387.28     12.51 o 
   5   7   3      283.01      282.23      6.25 o 
   6   7   3      202.64      209.26      3.82 o 
   7   7   3      127.18      124.64      2.66 o 
   8   7   3      537.08      530.87     10.92 o 
   9   7   3      184.70      166.88      7.01 o 
  -1   8   3      113.84      107.45      2.66 o 
   0   8   3       40.30       38.54      1.89 o 
   1   8   3       64.88       56.41      3.13 o 
   2   8   3        1.82        3.73      1.15 o 
   3   8   3      634.75      620.00     10.69 o 
   4   8   3      192.68      196.39      8.35 o 
   5   8   3      115.93      132.51      6.84 o 
   6   8   3       57.28       59.63      2.74 o 
   7   8   3      965.29      912.19     13.82 o 
   8   8   3        0.90        3.85      1.07 o 
   0   9   3        7.23        5.85      1.03 o 
   1   9   3       38.51       39.01      2.42 o 
   2   9   3       27.22       21.43      2.08 o 
   3   9   3        1.88        2.35      1.16 o 
   4   9   3        0.75        1.23      0.89 o 
   5   9   3        6.45        9.51      2.68 o 
   6   9   3        4.27        4.70      2.06 o 
   7   9   3       13.82       12.94      1.42 o 
   2  10   3      106.29      120.40      4.75 o 
   3  10   3      180.14      181.16      6.20 o 
   4  10   3       39.17       44.35      3.07 o 
   5  10   3      200.29      191.14      9.18 o 
  -4  -9   4       35.53       36.84      2.76 o 
  -3  -9   4       53.96       52.64      2.87 o 
  -2  -9   4      126.67      126.53      5.00 o 
  -1  -9   4      420.38      430.05     10.45 o 
   0  -9   4      126.83      115.64      4.37 o 
  -6  -8   4      104.85      108.00      3.80 o 
  -5  -8   4       28.51       33.26      3.04 o 
  -4  -8   4        0.32        0.23      0.63 o 
  -3  -8   4        0.45        3.45      1.62 o 
  -2  -8   4        0.16       -0.28      0.60 o 
  -1  -8   4       96.94       97.12      2.97 o 
   0  -8   4        4.05        4.62      1.17 o 
   1  -8   4        4.32        2.61      0.94 o 
   2  -8   4        3.39        0.88      0.73 o 
  -6  -7   4      336.02      311.01      6.08 o 
  -5  -7   4      196.11      198.14      4.37 o 
  -4  -7   4       56.02       58.94      2.31 o 
  -3  -7   4      202.67      200.16      4.39 o 
  -2  -7   4      513.00      541.23      9.13 o 
  -1  -7   4      275.44      285.77      4.48 o 
   0  -7   4      208.28      222.08      4.64 o 
   1  -7   4        5.39        8.27      2.58 o 
   2  -7   4        1.97        1.29      0.65 o 
   3  -7   4        0.26        1.01      0.63 o 
  -7  -6   4       59.27       63.31      2.87 o 
  -6  -6   4      130.99      131.05      3.54 o 
  -5  -6   4     1120.42     1053.99     14.30 o 
  -4  -6   4       58.48       67.94      2.13 o 
  -3  -6   4       44.96       45.74      1.94 o 
  -2  -6   4      272.09      285.52      3.97 o 
  -1  -6   4     2202.43     2187.90     34.21 o 
   0  -6   4        9.42       11.32      1.38 o 
   1  -6   4       78.18       80.74      2.18 o 
   2  -6   4      258.53      258.68      4.47 o 
   3  -6   4      382.21      366.67      6.84 o 
   4  -6   4       90.21      100.49      7.20 o 
  -7  -5   4        2.75        6.49      1.48 o 
  -6  -5   4        9.49        6.54      1.12 o 
  -5  -5   4        1.69        0.48      0.62 o 
  -4  -5   4      108.97      110.20      3.57 o 
  -3  -5   4       83.98       82.43      1.90 o 
  -2  -5   4      101.38       92.09      2.02 o 
  -1  -5   4      652.36      637.37      6.70 o 
   0  -5   4     2760.70     2809.74     26.80 o 
   1  -5   4      526.58      505.57      7.09 o 
   2  -5   4      311.40      302.69      4.84 o 
   3  -5   4      352.58      361.26      5.50 o 
   4  -5   4      411.62      436.87      7.08 o 
   5  -5   4       31.27       31.84      4.40 o 
  -7  -4   4       25.95       25.57      1.76 o 
  -6  -4   4       48.24       44.73      2.49 o 
  -5  -4   4      247.16      237.16      5.25 o 
  -4  -4   4        7.68        9.71      1.06 o 
  -3  -4   4       50.60       56.17      1.63 o 
  -2  -4   4      226.14      231.03      3.53 o 
  -1  -4   4      306.37      294.54      3.53 o 
   0  -4   4      257.45      276.05      3.28 o 
   1  -4   4      297.92      299.50      3.85 o 
   2  -4   4       16.28       21.58      1.16 o 
   3  -4   4      243.76      251.23      4.12 o 
   4  -4   4      215.66      215.25      4.28 o 
   5  -4   4      167.31      169.39      8.88 o 
   6  -4   4       51.09       54.75      5.50 o 
  -7  -3   4      170.05      163.28      4.11 o 
  -6  -3   4        1.57        0.92      0.66 o 
  -5  -3   4      342.76      346.41      6.75 o 
  -4  -3   4      580.70      588.64      9.74 o 
  -3  -3   4      486.38      461.31      5.78 o 
  -2  -3   4       28.77       22.69      0.87 o 
  -1  -3   4        1.23        0.15      0.19 o 
   0  -3   4      402.34      415.29      4.25 o 
   1  -3   4      242.94      278.24      3.09 o 
   2  -3   4       18.30       16.07      1.10 o 
   3  -3   4        0.42        1.57      0.50 o 
   4  -3   4      386.39      399.36      5.66 o 
   5  -3   4      249.52      248.02      6.58 o 
   6  -3   4       24.85       23.38      2.26 o 
   7  -3   4       52.37       45.66      5.11 o 
  -7  -2   4      143.76      146.77      4.53 o 
  -6  -2   4      162.03      167.71      4.33 o 
  -5  -2   4        6.74        8.22      1.02 o 
  -4  -2   4     1827.90     1862.01     21.91 o 
  -3  -2   4     1453.95     1587.27     29.87 o 
  -2  -2   4      198.39      199.68      4.39 o 
  -1  -2   4      159.97      131.78      2.00 o 
   0  -2   4     2185.39     2235.63     17.46 o 
   1  -2   4     1242.19     1293.34     12.99 o 
   2  -2   4      956.59     1019.67      9.35 o 
   3  -2   4       16.98       18.71      1.67 o 
   4  -2   4       13.04       12.23      0.68 o 
   5  -2   4       13.18       14.90      1.73 o 
   6  -2   4       51.00       47.40      2.87 o 
   7  -2   4       11.02       11.67      1.88 o 
  -7  -1   4        7.70       11.45      2.08 o 
  -6  -1   4      204.88      208.88      4.89 o 
  -5  -1   4      558.00      581.93      8.27 o 
  -4  -1   4       77.16       75.82      2.03 o 
  -3  -1   4      743.08      737.55      9.45 o 
  -2  -1   4     1449.36     1441.73     12.85 o 
  -1  -1   4     2727.62     2581.67     27.04 o 
   0  -1   4      372.55      304.74      3.14 o 
   1  -1   4     3438.46     3279.08     29.72 o 
   2  -1   4     1018.10      994.93     10.13 o 
   3  -1   4      541.51      541.41      6.22 o 
   4  -1   4      686.55      700.89      9.77 o 
   5  -1   4      204.04      208.11      5.58 o 
   6  -1   4      206.66      193.60      8.55 o 
   7  -1   4        5.28        2.51      1.50 o 
   8  -1   4       12.08       13.39      2.92 o 
  -7   0   4        2.82        2.70      1.48 o 
  -6   0   4        0.35        0.21      0.82 o 
  -5   0   4       45.56       44.15      2.22 o 
  -4   0   4       54.84       53.39      1.70 o 
  -3   0   4        1.11        2.60      0.64 o 
  -2   0   4      385.77      427.15      5.23 o 
  -1   0   4      937.08      963.96      8.81 o 
   0   0   4      505.23      538.05      5.76 o 
   1   0   4      849.18      832.49      8.17 o 
   2   0   4      926.45      931.59      9.26 o 
   3   0   4      381.66      355.06      4.38 o 
   4   0   4     1728.92     1802.09     21.17 o 
   5   0   4      571.94      568.33      8.44 o 
   6   0   4      132.03      126.40      5.28 o 
   7   0   4        5.84        7.36      1.24 o 
   8   0   4      187.47      190.78      8.90 o 
  -6   1   4      289.11      296.89      6.98 o 
  -5   1   4      527.22      552.08     10.28 o 
  -4   1   4      107.73      115.76      3.49 o 
  -3   1   4       51.24       55.36      1.34 o 
  -2   1   4       11.83       16.90      0.77 o 
  -1   1   4       89.28      103.67      1.49 o 
   0   1   4        9.85        9.02      0.55 o 
   1   1   4        8.21        8.21      0.45 o 
   2   1   4       46.11       39.54      0.95 o 
   3   1   4     2310.15     2497.93     53.14 o 
   4   1   4      678.38      773.20      9.34 o 
   5   1   4      164.31      167.81      2.38 o 
   6   1   4      207.68      215.84      4.30 o 
   7   1   4      302.92      301.33      6.93 o 
   8   1   4       11.64       15.02      1.68 o 
  -6   2   4      185.28      189.35      9.25 o 
  -5   2   4      564.65      542.80     16.97 o 
  -4   2   4       49.70       68.03      2.82 o 
  -3   2   4      184.03      174.16      3.23 o 
  -2   2   4        2.84        1.95      0.82 o 
  -1   2   4     1290.37     1342.08     11.66 o 
   0   2   4     2348.06     2332.60     26.62 o 
   1   2   4     1401.88     1397.17     20.97 o 
   2   2   4      384.91      414.77      4.65 o 
   3   2   4      143.55      178.65      3.15 o 
   4   2   4       62.38       81.72      7.97 o 
   5   2   4        3.11        5.91      0.57 o 
   6   2   4        1.05        1.11      0.70 o 
   7   2   4      300.42      283.73      8.03 o 
   8   2   4       95.24       93.49      4.60 o 
   9   2   4        5.01        5.83      1.68 o 
  -5   3   4       43.45       48.92      4.84 o 
  -4   3   4      861.97      847.39     17.12 o 
  -3   3   4      359.09      395.56      5.82 o 
  -2   3   4      510.88      549.23      8.01 o 
  -1   3   4     1539.22     1486.92     14.96 o 
   0   3   4     1516.15     1380.17     14.03 o 
   1   3   4     3619.46     3439.82     38.77 o 
   2   3   4      207.29      159.50      2.80 o 
   3   3   4      128.11      114.02      1.86 o 
   4   3   4        8.13        3.53      0.47 o 
   5   3   4      644.09      651.58      9.91 o 
   6   3   4      339.29      334.78      4.58 o 
   7   3   4        1.48        1.51      0.97 o 
   8   3   4        0.04        0.93      0.86 o 
   9   3   4        1.20        0.85      1.23 o 
  -5   4   4       29.92       27.68      5.67 o 
  -4   4   4       47.84       44.76      3.38 o 
  -3   4   4       39.72       41.50      3.02 o 
  -2   4   4       51.76       55.15      2.32 o 
  -1   4   4      306.94      287.66      3.73 o 
   0   4   4      215.02      219.27      3.65 o 
   1   4   4     1055.09     1040.51     12.81 o 
   2   4   4      577.80      538.93      7.26 o 
   3   4   4     1255.05     1264.65     14.92 o 
   4   4   4      240.87      231.05      3.72 o 
   5   4   4     1503.97     1459.19     17.03 o 
   6   4   4      463.59      462.48      6.25 o 
   7   4   4      182.03      183.70      5.67 o 
   8   4   4        4.33        4.96      1.15 o 
   9   4   4       27.59       23.18      3.01 o 
  -4   5   4       75.12       72.44      4.32 o 
  -3   5   4      169.92      157.67      6.05 o 
  -2   5   4        0.03        0.27      1.05 o 
  -1   5   4        8.56        9.40      2.42 o 
   0   5   4     1231.19     1253.80     15.38 o 
   1   5   4      234.11      236.72      4.43 o 
   2   5   4       67.21       62.08      1.77 o 
   3   5   4       80.07       74.94      1.60 o 
   4   5   4      800.28      875.69     11.79 o 
   5   5   4      236.90      242.08      4.58 o 
   6   5   4       32.92       33.90      1.31 o 
   7   5   4       90.48       90.75      2.33 o 
   8   5   4        1.24        0.62      0.85 o 
   9   5   4      225.10      222.49      8.72 o 
  -3   6   4      212.85      219.87      7.74 o 
  -2   6   4       76.63       85.21      5.79 o 
  -1   6   4        1.19        1.53      0.67 o 
   0   6   4        9.80       13.29      1.31 o 
   1   6   4      585.76      599.02      8.38 o 
   2   6   4      129.28      134.04      2.91 o 
   3   6   4      258.81      257.46      5.02 o 
   4   6   4        5.69        8.28      0.84 o 
   5   6   4      152.03      151.97      3.04 o 
   6   6   4       39.57       39.00      1.99 o 
   7   6   4       50.52       50.44      1.51 o 
   8   6   4       33.89       30.60      2.24 o 
   9   6   4      215.03      204.69      7.76 o 
  -2   7   4      362.51      357.76     10.36 o 
  -1   7   4      655.06      651.79     10.31 o 
   0   7   4      756.88      777.23     16.21 o 
   1   7   4      152.76      152.50      3.32 o 
   2   7   4      331.85      339.57      6.49 o 
   3   7   4      173.27      167.60      4.26 o 
   4   7   4       14.72       15.91      1.90 o 
   5   7   4       23.63       24.85      3.28 o 
   6   7   4        0.76        1.98      0.75 o 
   7   7   4       37.87       34.74      1.41 o 
   8   7   4       28.19       30.13      1.74 o 
  -1   8   4      218.07      210.35      9.89 o 
   0   8   4      376.56      383.31      7.22 o 
   1   8   4       86.94       80.79      2.84 o 
   2   8   4       97.21      100.17      3.20 o 
   3   8   4      309.85      307.31      6.50 o 
   4   8   4      257.47      260.25      6.19 o 
   5   8   4      614.49      581.18     17.89 o 
   6   8   4      121.45      124.06      7.03 o 
   7   8   4        7.96        8.53      0.90 o 
   8   8   4        9.84        9.66      0.87 o 
   1   9   4       75.13       85.22      3.62 o 
   2   9   4      115.12      118.14      4.54 o 
   3   9   4      185.51      180.75      5.98 o 
   4   9   4      456.72      447.05      8.91 o 
   5   9   4       20.37       24.56      3.59 o 
   6   9   4       63.87       72.42      5.60 o 
   7   9   4       95.25       96.48      3.72 o 
   3  10   4        6.72        7.03      1.65 o 
   4  10   4       28.44       34.63      2.83 o 
   5  10   4       21.07       20.18      3.61 o 
  -5  -8   5      158.04      170.90      4.90 o 
  -4  -8   5       39.61       35.43      1.84 o 
  -3  -8   5      222.94      231.19      8.41 o 
  -2  -8   5       53.09       61.56      5.10 o 
  -1  -8   5      117.96      123.86      3.34 o 
   0  -8   5      224.31      220.93      6.45 o 
   1  -8   5      116.09      116.26      4.29 o 
  -6  -7   5        9.40       11.55      1.57 o 
  -5  -7   5        0.31        0.64      0.73 o 
  -4  -7   5       21.38       17.63      1.02 o 
  -3  -7   5        1.82        2.85      0.77 o 
  -2  -7   5        4.46        5.31      0.96 o 
  -1  -7   5        6.88        6.93      1.23 o 
   0  -7   5      360.59      372.69      6.88 o 
   1  -7   5      142.96      144.86      3.67 o 
   2  -7   5       79.70       81.86      3.22 o 
   3  -7   5       20.54       27.10      1.99 o 
  -6  -6   5      131.24      122.60      4.05 o 
  -5  -6   5      236.15      231.74      4.94 o 
  -4  -6   5      129.40      122.74      2.42 o 
  -3  -6   5      104.34      106.42      2.24 o 
  -2  -6   5       93.42       94.08      2.26 o 
  -1  -6   5       14.58       18.41      1.04 o 
   0  -6   5      193.19      201.13      3.52 o 
   1  -6   5       76.45       75.46      2.43 o 
   2  -6   5      188.55      175.00      3.68 o 
   3  -6   5      114.13      110.33      4.64 o 
   4  -6   5        0.46        0.44      0.49 o 
  -6  -5   5      162.27      160.83      4.12 o 
  -5  -5   5      685.09      636.17     11.17 o 
  -4  -5   5      839.73      783.89      9.57 o 
  -3  -5   5      220.26      237.81      3.86 o 
  -2  -5   5      160.06      162.94      3.03 o 
  -1  -5   5      417.25      402.39      4.74 o 
   0  -5   5      204.22      210.78      3.47 o 
   1  -5   5       10.95       13.10      0.95 o 
   2  -5   5       16.45       16.06      1.04 o 
   3  -5   5       21.50       19.26      1.36 o 
   4  -5   5        0.69        1.72      0.93 o 
   5  -5   5        0.38        1.56      1.72 o 
  -7  -4   5       40.63       41.36      2.43 o 
  -6  -4   5       93.20       91.63      3.31 o 
  -5  -4   5      209.29      213.13      7.38 o 
  -4  -4   5      220.06      223.15      5.04 o 
  -3  -4   5      715.95      673.38      8.34 o 
  -2  -4   5       46.03       49.83      1.47 o 
  -1  -4   5      210.12      193.62      3.25 o 
   0  -4   5      157.42      145.23      2.25 o 
   1  -4   5      825.42      815.13      8.76 o 
   2  -4   5      199.32      191.76      3.52 o 
   3  -4   5      146.01      144.19      2.95 o 
   4  -4   5       70.82       79.63      2.17 o 
   5  -4   5       29.55       29.23      3.40 o 
   6  -4   5       13.70       12.38      3.10 o 
  -7  -3   5       75.26       80.49      3.23 o 
  -6  -3   5        3.64        3.62      1.01 o 
  -5  -3   5       27.29       23.91      1.65 o 
  -4  -3   5        0.33        1.39      0.62 o 
  -3  -3   5       74.72       76.50      3.14 o 
  -2  -3   5      124.91      115.82      2.56 o 
  -1  -3   5      726.09      747.01      8.99 o 
   0  -3   5      333.66      308.41      3.71 o 
   1  -3   5     1426.92     1448.17     11.85 o 
   2  -3   5      281.98      294.74      4.60 o 
   3  -3   5      223.23      226.69      3.88 o 
   4  -3   5      251.74      265.62      4.47 o 
   5  -3   5       21.61       24.90      3.86 o 
   6  -3   5      127.93      122.45      4.73 o 
  -7  -2   5      272.27      261.19      8.84 o 
  -6  -2   5        2.97        5.32      1.05 o 
  -5  -2   5       10.29       10.00      1.36 o 
  -4  -2   5       51.52       56.02      2.90 o 
  -3  -2   5      364.19      382.69      9.90 o 
  -2  -2   5      160.73      167.14      5.43 o 
  -1  -2   5        0.23        3.88      1.65 o 
   0  -2   5      742.26      792.47      7.29 o 
   1  -2   5       24.01       13.70      0.53 o 
   2  -2   5       73.20       79.41      1.76 o 
   3  -2   5       94.03       96.08      2.15 o 
   4  -2   5      187.14      172.97      3.14 o 
   5  -2   5     1435.35     1409.01     16.88 o 
   6  -2   5      273.76      258.54      7.07 o 
   7  -2   5      101.14       99.98      4.42 o 
  -6  -1   5      147.60      135.91      5.67 o 
  -5  -1   5       47.13       48.01      2.47 o 
  -4  -1   5      260.34      265.81      4.61 o 
  -3  -1   5     3322.25     3134.44     35.67 o 
  -2  -1   5      533.92      511.63      5.71 o 
  -1  -1   5      467.17      488.04      6.39 o 
   0  -1   5        6.22        9.52      0.48 o 
   1  -1   5        0.14        0.50      0.26 o 
   2  -1   5       38.02       41.53      0.96 o 
   3  -1   5       18.13       22.75      0.85 o 
   4  -1   5      247.40      246.31      5.13 o 
   5  -1   5      677.92      692.66      8.98 o 
   6  -1   5      177.43      175.61      5.47 o 
   7  -1   5        9.58       10.20      1.74 o 
   8  -1   5        1.69        0.99      1.37 o 
  -6   0   5      442.54      454.41      9.35 o 
  -5   0   5      599.71      588.96     17.81 o 
  -4   0   5      821.50      839.99     11.13 o 
  -3   0   5      113.58      104.36      2.17 o 
  -2   0   5      784.31      773.78      6.48 o 
  -1   0   5      114.64      105.94      1.80 o 
   0   0   5        1.90        3.86      1.13 o 
   1   0   5      409.34      397.70      4.08 o 
   2   0   5      317.56      337.72      4.02 o 
   3   0   5      484.53      496.88      5.55 o 
   4   0   5       12.39        8.66      0.79 o 
   5   0   5       28.95       32.69      1.77 o 
   6   0   5        4.38        5.33      1.18 o 
   7   0   5        0.02       -0.16      0.98 o 
   8   0   5       26.09       19.93      3.28 o 
  -6   1   5       23.27       24.42      2.09 o 
  -5   1   5       14.31       12.91      2.40 o 
  -4   1   5      116.86      110.04      4.68 o 
  -3   1   5        8.00        9.92      1.52 o 
  -2   1   5      230.37      249.82      3.67 o 
  -1   1   5      697.96      657.14      6.45 o 
   0   1   5      412.55      396.37      4.64 o 
   1   1   5     2932.29     2888.90     31.70 o 
   2   1   5     1216.03     1200.26     11.89 o 
   3   1   5      411.41      407.55      4.76 o 
   4   1   5        3.05        1.40      0.40 o 
   5   1   5      702.40      742.13      9.24 o 
   6   1   5        3.52        3.47      0.93 o 
   7   1   5       20.86       20.42      2.34 o 
   8   1   5       35.96       34.81      3.09 o 
  -5   2   5       33.22       41.63      4.23 o 
  -4   2   5       42.26       37.92      2.24 o 
  -3   2   5        6.58        5.05      0.81 o 
  -2   2   5      237.55      242.94      4.48 o 
  -1   2   5       96.96      101.35      1.80 o 
   0   2   5      436.81      502.55      5.19 o 
   1   2   5      199.43      277.96      3.14 o 
   2   2   5      515.14      454.71      8.51 o 
   3   2   5      827.04      876.59      9.12 o 
   4   2   5      336.74      348.61      5.04 o 
   5   2   5        1.58        4.18      0.65 o 
   6   2   5     1232.59     1212.96     14.29 o 
   7   2   5      646.92      640.01     11.79 o 
   8   2   5      151.18      162.37      6.50 o 
   9   2   5       36.07       39.15      3.41 o 
  -5   3   5      132.64      119.80      7.23 o 
  -4   3   5      131.18      130.04      7.08 o 
  -3   3   5      153.88      161.54      3.37 o 
  -2   3   5      355.38      332.20      6.67 o 
  -1   3   5      108.84      106.66      2.05 o 
   0   3   5       30.34       34.34      1.08 o 
   1   3   5      111.01      122.53      2.51 o 
   2   3   5       27.10       25.13      0.89 o 
   3   3   5      642.15      629.88      7.98 o 
   4   3   5      968.00      994.85     12.13 o 
   5   3   5      431.36      444.12      6.17 o 
   6   3   5       61.85       61.71      1.55 o 
   7   3   5      628.60      630.92     11.75 o 
   8   3   5      156.72      155.11      4.74 o 
   9   3   5       62.46       72.97      4.37 o 
  -4   4   5      459.21      428.42     18.63 o 
  -3   4   5      650.39      601.91     10.47 o 
  -2   4   5      255.11      259.30      4.95 o 
  -1   4   5      238.73      229.20      3.26 o 
   0   4   5        9.47        9.41      0.75 o 
   1   4   5       32.20       30.33      1.60 o 
   2   4   5      161.22      150.49      2.96 o 
   3   4   5       95.49      101.37      2.17 o 
   4   4   5       64.99       58.68      1.66 o 
   5   4   5       80.97       92.04      2.14 o 
   6   4   5        1.87        2.38      0.49 o 
   7   4   5        0.19        0.45      0.29 o 
   8   4   5      163.06      144.63      4.59 o 
   9   4   5       11.15       12.66      1.74 o 
  -3   5   5       98.96       88.96      8.09 o 
  -2   5   5       97.29       90.48      5.71 o 
  -1   5   5       94.41       93.47      2.00 o 
   0   5   5      607.25      599.37      8.88 o 
   1   5   5      131.87      129.75      2.82 o 
   2   5   5      820.75      801.24     10.53 o 
   3   5   5      666.01      671.07     10.96 o 
   4   5   5       24.75       24.08      1.12 o 
   5   5   5        4.60        2.99      0.59 o 
   6   5   5       78.63       85.97      2.14 o 
   7   5   5      110.64      108.98      2.32 o 
   8   5   5       30.29       29.43      2.23 o 
   9   5   5       60.19       53.46      3.80 o 
  -3   6   5      107.44      109.30      5.39 o 
  -2   6   5        7.34        5.00      1.98 o 
  -1   6   5       12.35       12.48      0.77 o 
   0   6   5      155.25      148.13      3.10 o 
   1   6   5     1927.52     1894.85     22.79 o 
   2   6   5        7.20        7.65      0.87 o 
   3   6   5       51.14       42.71      2.74 o 
   4   6   5      229.70      234.59      5.32 o 
   5   6   5      734.08      748.65      9.89 o 
   6   6   5       99.04       98.73      2.44 o 
   7   6   5      415.65      401.00      6.04 o 
   8   6   5       95.35       86.57      2.14 o 
   9   6   5       11.72       11.65      2.29 o 
  -1   7   5       17.69       17.20      3.16 o 
   0   7   5       21.25       22.72      1.42 o 
   1   7   5       33.51       34.03      1.58 o 
   2   7   5      360.91      357.99      5.96 o 
   3   7   5        4.46        3.05      0.91 o 
   4   7   5       62.61       61.46      3.74 o 
   5   7   5      389.98      410.99     14.04 o 
   6   7   5      666.30      649.70      9.04 o 
   7   7   5      175.34      181.21      5.29 o 
   8   7   5       65.85       69.05      2.02 o 
   0   8   5       91.33       93.15      7.61 o 
   1   8   5       95.42       96.34      3.12 o 
   2   8   5        8.08        7.66      1.20 o 
   3   8   5        0.73        1.20      0.86 o 
   4   8   5        1.26        0.70      0.91 o 
   5   8   5       89.82       89.36      6.01 o 
   6   8   5      222.70      214.45      5.21 o 
   7   8   5       69.95       63.48      2.79 o 
   8   8   5        0.42        0.44      0.70 o 
   2   9   5       22.41       20.82      2.10 o 
   3   9   5       14.25       15.24      1.97 o 
   4   9   5        1.16        1.25      0.94 o 
   5   9   5       87.15       83.32      6.16 o 
  -3  -8   6      135.26      147.27      5.12 o 
  -2  -8   6        1.67        1.22      0.84 o 
  -1  -8   6       16.76       16.02      1.22 o 
   0  -8   6        0.07       -0.41      0.73 o 
  -4  -7   6      166.19      156.67      3.23 o 
  -3  -7   6      353.04      347.03      7.79 o 
  -2  -7   6      292.20      292.98      6.07 o 
  -1  -7   6      146.07      148.40      4.17 o 
   0  -7   6      159.41      171.37      4.22 o 
   1  -7   6      281.68      280.63      5.79 o 
   2  -7   6      105.46      106.94      4.08 o 
  -5  -6   6       61.66       60.97      2.68 o 
  -4  -6   6       87.87       89.93      2.22 o 
  -3  -6   6      763.46      745.10      9.91 o 
  -2  -6   6      364.16      359.36      6.76 o 
  -1  -6   6      102.47      104.80      3.14 o 
   0  -6   6        6.47        6.80      0.80 o 
   1  -6   6      900.19      891.42     13.53 o 
   2  -6   6       80.65       80.28      2.63 o 
   3  -6   6       91.33       91.54      2.74 o 
  -6  -5   6        0.12       -0.20      1.12 o 
  -5  -5   6       36.33       39.39      2.38 o 
  -4  -5   6        9.68        7.70      0.67 o 
  -3  -5   6       47.32       38.89      1.41 o 
  -2  -5   6      194.66      185.13      3.41 o 
  -1  -5   6      127.84      135.44      5.54 o 
   0  -5   6       86.81       83.43      2.06 o 
   1  -5   6        0.87        1.52      0.62 o 
   2  -5   6     1438.71     1410.72     19.87 o 
   3  -5   6      543.14      538.31      7.89 o 
   4  -5   6       54.23       55.52      2.61 o 
  -6  -4   6      451.37      473.80      9.39 o 
  -5  -4   6      106.69      108.63      3.62 o 
  -4  -4   6       77.17       66.37      4.66 o 
  -3  -4   6       70.97       77.58      3.01 o 
  -2  -4   6        2.31        1.10      0.46 o 
  -1  -4   6        8.46       11.00      0.86 o 
   0  -4   6       65.30       66.53      1.52 o 
   1  -4   6       20.43       18.20      0.99 o 
   2  -4   6        9.15        8.82      0.82 o 
   3  -4   6      150.46      145.44      3.10 o 
   4  -4   6        0.64        0.70      0.74 o 
   5  -4   6        0.53        0.90      0.47 o 
  -6  -3   6       80.33       79.85      3.15 o 
  -5  -3   6      165.83      171.23      4.62 o 
  -4  -3   6       33.35       34.52      3.75 o 
  -3  -3   6      115.19      120.10      2.30 o 
  -2  -3   6      614.10      590.66      7.55 o 
  -1  -3   6      703.82      714.98      8.89 o 
   0  -3   6      284.25      278.05      3.29 o 
   1  -3   6      144.08      151.69      2.37 o 
   2  -3   6      258.71      270.48      6.25 o 
   3  -3   6      147.90      150.34      3.06 o 
   4  -3   6        9.80        9.39      1.25 o 
   5  -3   6        6.41        7.01      0.89 o 
   6  -3   6       30.06       24.13      2.39 o 
  -6  -2   6        3.27        5.16      1.11 o 
  -5  -2   6       76.93       86.98      3.08 o 
  -4  -2   6      781.14      828.90     13.35 o 
  -3  -2   6      102.83       93.36      4.33 o 
  -2  -2   6     1223.42     1151.53     13.19 o 
  -1  -2   6     1042.86     1051.82     11.03 o 
   0  -2   6      547.75      522.57      6.58 o 
   1  -2   6      205.62      174.16      2.36 o 
   2  -2   6      467.17      474.98      5.06 o 
   3  -2   6      367.21      375.09      5.66 o 
   4  -2   6      230.22      223.36      4.04 o 
   5  -2   6       17.25       16.52      0.92 o 
   6  -2   6       14.35       13.16      1.90 o 
   7  -2   6       34.18       27.88      2.67 o 
  -6  -1   6       76.57       68.00      4.28 o 
  -5  -1   6        2.58        3.85      1.23 o 
  -4  -1   6      252.79      247.68      4.57 o 
  -3  -1   6     1144.29     1122.93     16.86 o 
  -2  -1   6      129.20      130.67      2.46 o 
  -1  -1   6        1.22        0.61      0.32 o 
   0  -1   6      834.14      828.01     12.33 o 
   1  -1   6     2237.14     2228.10     19.01 o 
   2  -1   6      272.95      265.33      4.03 o 
   3  -1   6      781.74      792.05     11.42 o 
   4  -1   6      355.49      354.73      5.43 o 
   5  -1   6      260.30      258.47      4.26 o 
   6  -1   6      241.01      245.52      6.81 o 
   7  -1   6       47.76       55.33      3.31 o 
  -5   0   6       28.42       26.79      2.42 o 
  -4   0   6        0.85        0.88      0.80 o 
  -3   0   6       60.31       57.88      1.69 o 
  -2   0   6        5.78        7.24      0.69 o 
  -1   0   6       52.36       61.29      1.40 o 
   0   0   6      157.88      166.65      2.73 o 
   1   0   6      785.52      785.76      7.73 o 
   2   0   6      915.11      929.83      9.60 o 
   3   0   6        8.53        5.50      0.53 o 
   4   0   6       34.26       33.21      1.54 o 
   5   0   6      120.54      128.02      3.37 o 
   6   0   6      297.36      294.65      4.47 o 
   7   0   6      154.81      146.97      5.20 o 
   8   0   6       13.39       15.39      2.23 o 
  -5   1   6      216.32      243.03      6.28 o 
  -4   1   6      234.72      241.08      5.96 o 
  -3   1   6      278.71      290.82      5.39 o 
  -2   1   6       90.19       94.99      2.60 o 
  -1   1   6      275.80      259.32      3.20 o 
   0   1   6       68.88       57.62      1.39 o 
   1   1   6       26.45       22.08      0.82 o 
   2   1   6        0.99        3.09      1.04 o 
   3   1   6      117.42      128.01      2.20 o 
   4   1   6      102.25      110.83      3.16 o 
   5   1   6      415.41      421.23      6.10 o 
   6   1   6        1.88        1.65      0.43 o 
   7   1   6       75.15       62.78      4.58 o 
  -5   2   6       30.53       40.27      2.63 o 
  -4   2   6       96.78      104.34      3.76 o 
  -3   2   6      362.01      353.29      6.30 o 
  -2   2   6      462.77      479.09      8.64 o 
  -1   2   6      642.59      616.82      7.13 o 
   0   2   6      233.36      222.41      3.07 o 
   1   2   6      589.36      606.52      6.92 o 
   2   2   6      842.83      874.74      9.17 o 
   3   2   6      554.08      559.48      6.37 o 
   4   2   6      113.58      111.31      2.52 o 
   5   2   6      308.56      319.16      5.21 o 
   6   2   6       31.30       32.46      4.84 o 
   7   2   6       12.66       10.33      1.89 o 
   8   2   6        1.78        2.66      1.32 o 
  -4   3   6        4.62        1.58      1.68 o 
  -3   3   6        3.17        6.85      1.28 o 
  -2   3   6     1098.54     1005.38     13.85 o 
  -1   3   6      660.17      656.88      7.54 o 
   0   3   6      661.42      685.67      7.92 o 
   1   3   6      370.89      360.05      5.50 o 
   2   3   6      348.70      319.11      4.73 o 
   3   3   6     1842.11     1900.17     18.62 o 
   4   3   6      470.50      475.95      6.88 o 
   5   3   6      152.11      153.91      3.61 o 
   6   3   6       13.05       12.37      0.87 o 
   7   3   6      171.53      165.15      2.86 o 
   8   3   6       33.86       35.53      3.13 o 
  -3   4   6       22.51       24.98      2.21 o 
  -2   4   6        0.77        1.94      0.74 o 
  -1   4   6       47.43       44.26      1.21 o 
   0   4   6      188.31      186.02      3.62 o 
   1   4   6       43.33       45.49      1.59 o 
   2   4   6      164.65      165.13      3.94 o 
   3   4   6      293.72      301.54     10.37 o 
   4   4   6      686.04      684.12      9.30 o 
   5   4   6      286.78      276.96      9.11 o 
   6   4   6       32.37       33.90      1.35 o 
   7   4   6      149.14      150.27      2.89 o 
   8   4   6      149.08      144.34      9.43 o 
  -3   5   6       80.71       82.39      4.55 o 
  -2   5   6      176.79      177.19     12.40 o 
  -1   5   6      154.17      154.87      2.76 o 
   0   5   6        0.17        0.30      0.43 o 
   1   5   6        2.85        1.88      1.06 o 
   2   5   6      305.07      308.40      5.17 o 
   3   5   6        1.07        0.10      0.67 o 
   4   5   6       67.10       66.08      1.70 o 
   5   5   6        2.31        3.76      0.83 o 
   6   5   6      235.53      245.00      5.95 o 
   7   5   6       14.54       19.08      3.23 o 
   8   5   6       54.51       59.59      1.59 o 
  -2   6   6       80.41       79.45      5.76 o 
  -1   6   6      101.24      117.72      6.73 o 
   0   6   6      161.74      163.31      3.37 o 
   1   6   6        1.63        1.99      0.66 o 
   2   6   6      119.11      119.73      3.10 o 
   3   6   6      603.26      576.59     10.12 o 
   4   6   6      110.37      106.37      2.59 o 
   5   6   6       26.27       20.24      3.16 o 
   6   6   6        0.03       -0.47      0.47 o 
   7   6   6        5.60        5.98      0.81 o 
   8   6   6       37.76       43.65      1.55 o 
  -1   7   6        1.10        1.90      1.60 o 
   0   7   6      214.11      208.03      4.53 o 
   1   7   6      661.97      653.27      9.46 o 
   2   7   6     1195.27     1163.39     15.17 o 
   3   7   6       38.34       40.39      1.77 o 
   4   7   6      232.23      240.47      5.81 o 
   5   7   6       39.15       41.16      2.28 o 
   6   7   6        0.76        1.92      0.77 o 
   7   7   6       17.92       17.75      1.21 o 
   8   7   6        2.70        2.95      0.68 o 
   1   8   6       82.91       82.86      5.55 o 
   2   8   6      313.51      304.21      5.58 o 
   3   8   6      167.74      170.07     11.64 o 
   4   8   6       10.71       12.28      1.56 o 
   5   8   6       66.05       71.50      5.44 o 
   6   8   6      171.14      166.99      4.61 o 
   7   8   6      213.28      198.37      5.76 o 
   3   9   6      171.22      167.13      4.97 o 
   4   9   6       65.32       70.79      3.12 o 
  -3  -7   7        2.41        1.79      0.80 o 
  -2  -7   7        2.97        1.11      0.81 o 
  -1  -7   7       16.02       14.32      2.44 o 
   0  -7   7        0.75        0.80      0.74 o 
   1  -7   7        2.29        2.64      0.90 o 
  -4  -6   7       98.83       96.83      2.37 o 
  -3  -6   7      278.42      269.71      5.78 o 
  -2  -6   7      207.90      189.14      4.54 o 
  -1  -6   7       87.31       86.22      2.96 o 
   0  -6   7       26.31       22.80      1.28 o 
   1  -6   7       53.83       54.13      4.44 o 
   2  -6   7       25.36       22.64      1.59 o 
  -5  -5   7      214.54      209.77     12.88 o 
  -4  -5   7       90.81       97.74      2.15 o 
  -3  -5   7      196.63      200.65      4.01 o 
  -2  -5   7      636.73      603.52      8.18 o 
  -1  -5   7      153.72      154.21      5.38 o 
   0  -5   7       13.16       16.29      1.06 o 
   1  -5   7      130.75      143.61      3.70 o 
   2  -5   7       81.32       88.45      2.81 o 
   3  -5   7        1.91        1.39      1.41 o 
   4  -5   7       37.32       37.85      1.64 o 
  -5  -4   7       20.91       22.68      1.92 o 
  -4  -4   7        7.30        8.68      1.28 o 
  -3  -4   7       17.25       19.70      1.06 o 
  -2  -4   7      113.55      122.65      3.90 o 
  -1  -4   7      897.21      851.56     10.64 o 
   0  -4   7      155.59      154.13      3.14 o 
   1  -4   7       20.59       23.27      1.18 o 
   2  -4   7       14.92       12.79      2.85 o 
   3  -4   7      699.81      695.05     11.04 o 
   4  -4   7       79.97       79.61      2.29 o 
   5  -4   7       45.37       46.08      2.49 o 
  -5  -3   7      151.29      155.02      4.57 o 
  -4  -3   7        1.20        0.93      1.11 o 
  -3  -3   7        0.24        0.01      0.38 o 
  -2  -3   7       37.41       38.26      1.38 o 
  -1  -3   7       50.99       47.38      1.59 o 
   0  -3   7      144.03      137.13      2.54 o 
   1  -3   7       39.58       46.17      1.65 o 
   2  -3   7       59.12       59.40      2.15 o 
   3  -3   7      421.43      426.37      6.50 o 
   4  -3   7      419.03      426.73      6.59 o 
   5  -3   7       81.71       87.51      2.29 o 
   6  -3   7       49.41       54.04      3.24 o 
  -5  -2   7      239.26      258.67      6.11 o 
  -4  -2   7      103.43      106.34      3.48 o 
  -3  -2   7       15.81       14.28      0.57 o 
  -2  -2   7       14.21       16.55      0.93 o 
  -1  -2   7      278.00      271.00      3.87 o 
   0  -2   7       80.22       79.51      1.82 o 
   1  -2   7       31.65       34.21      1.13 o 
   2  -2   7      295.03      309.60      4.62 o 
   3  -2   7       39.95       38.26      1.72 o 
   4  -2   7       96.80       94.28      4.22 o 
   5  -2   7      100.23      101.47      3.18 o 
   6  -2   7        0.90        1.07      0.39 o 
  -5  -1   7      161.24      160.22      6.58 o 
  -4  -1   7      493.28      495.54      9.17 o 
  -3  -1   7      199.00      200.96      4.83 o 
  -2  -1   7      180.25      186.46      2.90 o 
  -1  -1   7     1194.25     1181.28     12.39 o 
   0  -1   7      381.17      371.64      5.03 o 
   1  -1   7      119.80      120.85      1.97 o 
   2  -1   7        0.30        0.22      0.33 o 
   3  -1   7        2.45        2.55      0.75 o 
   4  -1   7       47.56       46.02      2.75 o 
   5  -1   7        0.01       -0.30      0.44 o 
   6  -1   7       49.38       43.37      1.39 o 
   7  -1   7       11.30        9.16      1.78 o 
  -5   0   7       24.20       24.37      2.11 o 
  -4   0   7      302.16      303.11      7.01 o 
  -3   0   7      771.94      762.79     12.70 o 
  -2   0   7     1048.62     1035.63     10.86 o 
  -1   0   7      130.74      144.01      2.49 o 
   0   0   7      443.74      443.45      5.51 o 
   1   0   7      244.66      228.10      3.47 o 
   2   0   7      129.51      127.98      2.27 o 
   3   0   7       63.03       62.50      1.83 o 
   4   0   7      173.39      177.67      3.53 o 
   5   0   7      150.13      149.77      9.81 o 
   6   0   7       10.51        8.89      0.80 o 
   7   0   7       73.33       66.09      4.97 o 
  -4   1   7       20.17       22.42      1.97 o 
  -3   1   7        8.57        9.67      1.17 o 
  -2   1   7      102.54       98.92      2.84 o 
  -1   1   7       21.07       25.74      0.99 o 
   0   1   7        5.75        6.97      0.65 o 
   1   1   7      431.20      419.97      7.08 o 
   2   1   7      875.41      882.68      9.42 o 
   3   1   7      657.13      688.87      7.73 o 
   4   1   7      328.76      328.65      5.24 o 
   5   1   7      203.32      211.23      3.86 o 
   6   1   7       81.32       85.16      2.42 o 
   7   1   7      238.29      228.73      9.49 o 
   8   1   7       16.82       30.50      4.04 o 
  -4   2   7      135.07      138.05      4.61 o 
  -3   2   7       19.17       17.16      1.49 o 
  -2   2   7        9.06        7.28      1.01 o 
  -1   2   7       52.86       46.65      1.33 o 
   0   2   7       14.80       16.16      1.01 o 
   1   2   7        0.25        1.27      0.53 o 
   2   2   7      604.38      622.36      7.04 o 
   3   2   7        1.73        2.92      0.53 o 
   4   2   7       92.11       94.58      2.71 o 
   5   2   7      157.55      167.69      3.40 o 
   6   2   7      602.27      573.33      8.12 o 
   7   2   7        2.40        2.09      1.39 o 
   8   2   7      280.17      254.78     10.40 o 
  -3   3   7       74.89       76.11      3.67 o 
  -2   3   7      192.58      199.42      4.52 o 
  -1   3   7      170.18      175.95      3.14 o 
   0   3   7      552.65      540.14      6.71 o 
   1   3   7      132.98      120.14      3.22 o 
   2   3   7       29.43       36.43      1.46 o 
   3   3   7       82.27       83.84      1.88 o 
   4   3   7       35.66       34.59      1.48 o 
   5   3   7       25.00       23.96      1.30 o 
   6   3   7      188.13      180.08      6.89 o 
   7   3   7      388.49      352.40      8.56 o 
  -3   4   7       35.85       47.84      3.02 o 
  -2   4   7      335.25      322.60      6.30 o 
  -1   4   7      899.43      805.45      9.17 o 
   0   4   7      269.93      272.16      4.68 o 
   1   4   7       51.45       55.99      2.16 o 
   2   4   7        0.96        0.89      0.67 o 
   3   4   7       24.67       24.06      2.31 o 
   4   4   7      101.30      102.56      2.20 o 
   5   4   7      172.57      155.95      3.39 o 
   6   4   7       21.72       20.88      1.40 o 
   7   4   7       24.32       27.07      1.28 o 
   8   4   7        9.27        8.51      1.58 o 
  -2   5   7       41.19       44.14      2.94 o 
  -1   5   7       68.26       73.11      3.44 o 
   0   5   7      207.55      200.00      3.85 o 
   1   5   7       26.37       31.77      1.50 o 
   2   5   7      252.72      244.43      5.39 o 
   3   5   7      179.62      169.91      4.41 o 
   4   5   7      606.70      596.49      8.76 o 
   5   5   7      457.01      471.07      7.28 o 
   6   5   7      110.29      105.76      3.19 o 
   7   5   7        3.98        4.22      0.74 o 
   8   5   7        3.00        4.06      0.67 o 
  -1   6   7       51.18       62.13      3.32 o 
   0   6   7       30.25       29.43      1.39 o 
   1   6   7       33.91       33.37      1.68 o 
   2   6   7        9.31       10.41      1.28 o 
   3   6   7      884.00      897.59     14.63 o 
   4   6   7       93.62       94.68      2.52 o 
   5   6   7       28.98       29.83      1.88 o 
   6   6   7      108.59      109.91      3.95 o 
   7   6   7      261.02      255.86      4.71 o 
   8   6   7       44.67       54.73      3.67 o 
   0   7   7       25.95       26.59      1.93 o 
   1   7   7        0.18        0.24      0.60 o 
   2   7   7       10.19       11.15      1.16 o 
   3   7   7       45.56       43.23      2.32 o 
   4   7   7      230.08      220.92      4.81 o 
   5   7   7       70.92       74.67      5.70 o 
   6   7   7       71.40       71.86      2.81 o 
   7   7   7       57.30       55.49      2.79 o 
   2   8   7       49.82       49.51      3.03 o 
   3   8   7       38.05       40.20      2.35 o 
   4   8   7        0.09        2.38      1.30 o 
   5   8   7       14.00       17.92      1.99 o 
   6   8   7        4.14        2.36      1.09 o 
  -2  -6   8       77.35       88.72      5.16 o 
  -1  -6   8      167.34      162.86      4.37 o 
   0  -6   8      160.09      155.82      4.40 o 
   1  -6   8      171.73      184.38      4.63 o 
  -3  -5   8       41.46       41.14      1.64 o 
  -2  -5   8        6.24        5.55      0.85 o 
  -1  -5   8       42.27       40.81      2.05 o 
   0  -5   8       40.04       36.23      3.35 o 
   1  -5   8       67.73       72.16      2.67 o 
   2  -5   8      202.09      196.77      4.72 o 
   3  -5   8       80.78       66.92      2.59 o 
  -4  -4   8      347.72      351.75      7.71 o 
  -3  -4   8       45.00       47.81      1.60 o 
  -2  -4   8       97.80       89.17      3.03 o 
  -1  -4   8       20.26       19.32      1.23 o 
   0  -4   8       13.03       12.81      1.10 o 
   1  -4   8        7.52        8.36      0.88 o 
   2  -4   8        0.07        0.50      0.72 o 
   3  -4   8       27.38       26.39      1.66 o 
   4  -4   8       22.51       19.90      1.48 o 
  -4  -3   8       23.96       20.36      2.31 o 
  -3  -3   8       28.47       30.15      1.16 o 
  -2  -3   8       54.80       57.05      2.27 o 
  -1  -3   8      143.06      135.58      2.97 o 
   0  -3   8      753.24      717.55      8.44 o 
   1  -3   8      372.17      384.47      4.99 o 
   2  -3   8      180.27      177.65      4.25 o 
   3  -3   8       42.26       44.27      6.60 o 
   4  -3   8      115.50      114.65      3.26 o 
   5  -3   8       91.01       90.59      2.49 o 
  -4  -2   8       17.12       17.44      2.50 o 
  -3  -2   8       23.98       26.53      2.17 o 
  -2  -2   8      502.69      495.19      6.83 o 
  -1  -2   8      421.16      404.44      5.64 o 
   0  -2   8      867.20      841.85      9.57 o 
   1  -2   8      389.27      389.43      5.30 o 
   2  -2   8      147.75      141.87      5.00 o 
   3  -2   8       53.26       45.24      2.00 o 
   4  -2   8      173.47      177.11      4.19 o 
   5  -2   8      119.83      126.09      3.35 o 
   6  -2   8       75.57       75.81      2.51 o 
  -4  -1   8       31.62       28.93      3.10 o 
  -3  -1   8        1.02        1.09      1.02 o 
  -2  -1   8        9.31        7.82      0.73 o 
  -1  -1   8      800.13      778.92      8.91 o 
   0  -1   8        6.36        6.83      0.73 o 
   1  -1   8       11.08       13.98      0.94 o 
   2  -1   8       74.18       78.49      2.17 o 
   3  -1   8      641.92      632.23     10.28 o 
   4  -1   8      184.69      185.64      4.32 o 
   5  -1   8      236.05      233.37      5.54 o 
   6  -1   8       85.74       89.65      8.06 o 
  -4   0   8      206.68      214.31      7.95 o 
  -3   0   8      137.46      139.37      6.06 o 
  -2   0   8       33.26       32.05      1.13 o 
  -1   0   8      101.94       98.05      2.10 o 
   0   0   8        8.27        8.69      0.78 o 
   1   0   8        2.59        1.96      0.54 o 
   2   0   8        0.75        1.22      0.45 o 
   3   0   8       31.80       35.12      1.48 o 
   4   0   8      362.82      359.53      6.77 o 
   5   0   8       10.26       12.93      2.32 o 
   6   0   8        1.01        2.74      0.68 o 
   7   0   8        9.91       14.31      1.09 o 
  -3   1   8      282.30      301.61      6.71 o 
  -2   1   8      290.46      286.17      6.90 o 
  -1   1   8      102.21      109.30      3.54 o 
   0   1   8       14.55       15.49      1.08 o 
   1   1   8      244.41      245.82      3.83 o 
   2   1   8      266.45      266.60      3.85 o 
   3   1   8      183.06      184.71      3.08 o 
   4   1   8       39.80       41.96      1.66 o 
   5   1   8        2.35        1.79      0.64 o 
   6   1   8       16.74       16.89      1.67 o 
   7   1   8       47.52       36.08      1.93 o 
  -3   2   8       29.09       30.06      2.38 o 
  -2   2   8      179.31      195.93      4.59 o 
  -1   2   8      351.96      337.34      5.23 o 
   0   2   8      500.15      498.68      7.30 o 
   1   2   8      456.13      434.45      6.48 o 
   2   2   8      494.66      500.99      7.37 o 
   3   2   8      263.64      265.89      3.93 o 
   4   2   8      213.16      220.33      4.22 o 
   5   2   8       35.49       33.65      1.54 o 
   6   2   8        0.63        1.27      0.67 o 
   7   2   8      167.55      158.28      5.81 o 
  -2   3   8       55.44       51.04      3.18 o 
  -1   3   8       34.18       38.78      2.45 o 
   0   3   8      453.51      429.18      6.51 o 
   1   3   8      192.77      190.11      4.49 o 
   2   3   8      305.02      303.25      6.24 o 
   3   3   8      205.38      215.55      3.45 o 
   4   3   8       46.20       45.39      2.07 o 
   5   3   8      351.14      364.66      6.06 o 
   6   3   8      272.09      273.81      4.98 o 
   7   3   8       69.87       65.79      3.43 o 
  -2   4   8        0.87        1.19      1.09 o 
  -1   4   8       56.50       46.43      2.27 o 
   0   4   8       23.16       21.46      1.22 o 
   1   4   8        0.81        0.08      0.63 o 
   2   4   8       58.28       55.92      2.38 o 
   3   4   8       76.91       80.31      2.92 o 
   4   4   8      205.40      205.30      5.15 o 
   5   4   8        8.56       12.80      1.15 o 
   6   4   8      139.08      150.77      3.51 o 
   7   4   8       60.92       63.45      2.14 o 
  -1   5   8       63.76       64.53      4.88 o 
   0   5   8      163.76      156.94      4.33 o 
   1   5   8      136.81      139.89      3.29 o 
   2   5   8       55.72       56.05      2.45 o 
   3   5   8        1.71        1.07      0.80 o 
   4   5   8       73.45       78.09      3.05 o 
   5   5   8       12.75       13.33      1.34 o 
   6   5   8        8.00        6.56      1.38 o 
   7   5   8        0.22        0.47      0.64 o 
   0   6   8      174.47      169.33      3.92 o 
   1   6   8      166.51      165.36      3.72 o 
   2   6   8      226.67      218.07      5.31 o 
   3   6   8        6.59       10.33      1.44 o 
   4   6   8       78.70       83.31      2.45 o 
   5   6   8      156.41      155.32      4.38 o 
   6   6   8      119.02      108.76      4.13 o 
   7   6   8        0.01       -0.34      0.68 o 
   2   7   8       74.95       71.09      3.61 o 
   3   7   8      216.26      217.30      6.82 o 
   4   7   8      637.90      635.16     14.63 o 
   5   7   8        1.93        3.33      1.15 o 
   6   7   8      106.69      107.98      4.32 o 
   0  -5   9      108.55      105.09      3.54 o 
  -2  -4   9        1.23        1.08      0.60 o 
  -1  -4   9        7.46        8.16      1.02 o 
   0  -4   9        1.01        4.00      1.84 o 
   1  -4   9      448.98      448.63      8.58 o 
   2  -4   9      319.95      306.83      6.41 o 
   3  -4   9       40.27       46.01      3.48 o 
  -2  -3   9        0.03        0.79      0.77 o 
  -1  -3   9        3.21        3.09      0.74 o 
   0  -3   9       33.62       31.31      1.59 o 
   1  -3   9        0.15        0.41      0.65 o 
   2  -3   9       73.32       77.11      2.79 o 
   3  -3   9       35.91       36.88      2.00 o 
   4  -3   9       31.62       35.77      1.97 o 
  -3  -2   9       84.63       84.02      3.38 o 
  -2  -2   9      136.86      141.68      2.98 o 
  -1  -2   9       25.08       23.71      1.20 o 
   0  -2   9        6.02        5.81      0.78 o 
   1  -2   9      158.64      156.27      3.08 o 
   2  -2   9       42.43       38.97      1.56 o 
   3  -2   9        2.28        2.67      0.83 o 
   4  -2   9      160.22      154.63      4.09 o 
   5  -2   9        4.22        5.26      0.95 o 
  -3  -1   9      107.53      103.76      5.46 o 
  -2  -1   9      233.55      231.02      5.69 o 
  -1  -1   9      201.07      195.93      3.40 o 
   0  -1   9      162.15      166.44      3.14 o 
   1  -1   9      240.19      248.33      4.07 o 
   2  -1   9      116.32      117.02      2.58 o 
   3  -1   9        3.28        3.66      0.87 o 
   4  -1   9        4.52        3.96      0.94 o 
   5  -1   9       12.17       15.51      1.53 o 
  -2   0   9        6.73        8.76      1.28 o 
  -1   0   9      220.13      225.30      3.66 o 
   0   0   9      929.35      909.44     11.36 o 
   1   0   9       51.09       50.50      1.76 o 
   2   0   9      118.60      137.94      3.28 o 
   3   0   9      147.00      148.24      3.17 o 
   4   0   9      201.99      200.86      9.45 o 
   5   0   9       24.59       26.12      4.90 o 
   6   0   9      121.23      119.09      4.50 o 
  -2   1   9       90.33       87.93      5.05 o 
  -1   1   9        7.89        8.77      1.55 o 
   0   1   9       17.31       16.06      2.18 o 
   1   1   9      421.36      420.23      5.79 o 
   2   1   9        0.59        1.02      0.69 o 
   3   1   9       43.38       45.52      1.52 o 
   4   1   9      312.13      306.70      5.40 o 
   5   1   9      312.71      318.56      6.45 o 
   6   1   9       95.80      100.87      3.11 o 
  -2   2   9      127.25      134.11      6.47 o 
  -1   2   9       45.27       43.40      1.55 o 
   0   2   9       14.64       16.96      2.47 o 
   1   2   9      119.96      114.81      3.47 o 
   2   2   9       15.99       16.34      1.23 o 
   3   2   9       29.20       28.05      1.28 o 
   4   2   9       69.68       68.45      2.67 o 
   5   2   9       65.05       67.23      2.30 o 
   6   2   9      102.55      106.19      3.28 o 
  -1   3   9       86.07       91.56      2.58 o 
   0   3   9      122.71      122.93      4.47 o 
   1   3   9       90.20       93.10      3.59 o 
   2   3   9      181.48      190.76      4.81 o 
   3   3   9       40.90       42.04      3.39 o 
   4   3   9      122.83      121.34      3.12 o 
   5   3   9       89.96       86.91      2.65 o 
   6   3   9       68.86       62.51      2.26 o 
   0   4   9       74.09       77.23      2.94 o 
   1   4   9      493.87      464.77     10.29 o 
   2   4   9      115.80      114.15      3.64 o 
   3   4   9       39.10       49.31      8.47 o 
   4   4   9       13.04       16.12      1.22 o 
   5   4   9        0.72        0.34      0.64 o 
   6   4   9       48.76       50.57      2.08 o 
   1   5   9        0.89        1.67      0.92 o 
   2   5   9      127.43      124.34      4.64 o 
   3   5   9       85.26       89.91      3.35 o 
   4   5   9      124.02      124.18      7.06 o 
   5   5   9      182.77      181.47      5.78 o 
   6   5   9      194.25      206.61      6.93 o 
   2   6   9        3.68        2.70      1.16 o 
   3   6   9      113.65      112.31      4.64 o 
   4   6   9       17.78       24.10      2.43 o 
   5   6   9      313.78      314.71      8.47 o 
   1  -3  10       65.56       68.28      2.46 o 
   0  -2  10      128.24      124.86      2.85 o 
   1  -2  10      194.05      199.26      4.23 o 
   2  -2  10      224.09      227.22      5.57 o 
   3  -2  10      201.64      208.69      5.11 o 
  -1  -1  10        5.21        4.00      0.79 o 
   0  -1  10        6.60        6.28      0.85 o 
   1  -1  10      152.48      149.87      3.20 o 
   2  -1  10        7.85        4.80      1.10 o 
   3  -1  10        1.27        1.67      0.93 o 
   4  -1  10       18.91       18.53      1.70 o 
  -1   0  10      151.14      139.38      4.65 o 
   0   0  10       19.88       21.17      1.36 o 
   1   0  10      158.43      154.23      5.62 o 
   2   0  10        0.50        0.63      0.70 o 
   3   0  10       14.10       11.98      1.01 o 
   4   0  10        2.89        1.42      1.18 o 
   0   1  10      221.66      218.55      5.00 o 
   1   1  10      118.39      123.77      3.15 o 
   2   1  10        7.52       10.78      1.20 o 
   3   1  10      164.60      166.89      3.94 o 
   4   1  10      122.24      119.24      3.18 o 
   5   1  10       64.46       66.01      2.71 o 
   0   2  10       94.01      107.76      3.26 o 
   1   2  10      350.35      349.68      8.82 o 
   2   2  10      472.78      453.58     11.64 o 
   3   2  10      121.02      129.31      3.40 o 
   4   2  10      154.07      165.76      3.85 o 
   5   2  10       72.93       75.37      2.56 o 
   1   3  10       41.28       41.70      2.61 o 
   2   3  10      227.20      216.93      6.64 o 
   3   3  10       39.81       43.98      2.91 o 
   4   3  10        4.57        5.96      1.16 o 
   5   3  10       66.10       67.36      2.77 o 
   2   4  10        3.14        0.45      1.05 o 
   3   4  10        0.04       -0.46      0.97 o 
   4   4  10        0.76        0.10      1.09 o 
                                                 
